# Supplementary material for: Proteomic Characterization of Drosophila melanogaster Proboscis
Source: Biology (Basel). 2022 Nov 21;11(11):1687. doi: 10.3390/biology11111687 (PMC9687345; doi:10.3390/biology11111687)
Supplement: Supplementary file 1 [file biology-11-01687-s001.zip]

Archive with 1 entries (1 files):
- biology-1998220-supplementary.xlsx
