# Supplementary material for: Proteomic Characterization of Drosophila melanogaster Proboscis
Source: Biology (Basel). 2022 Nov 21;11(11):1687. doi: 10.3390/biology11111687 (PMC9687345; doi:10.3390/biology11111687)
Supplement: Supplementary file 1 [file biology-11-01687-s001.zip › biology-1998220-supplementary.xlsx]

## Sheet: Full list
							number of prot													570	562	484	461
							Total intensity													6.69225e+10	3.11765e+10	1.39075e+10	1.66748e+10
description	accession	gene_name	MW	Unique peptides	coverage	specific unique peptides	shared unique peptides	samesets_accessions	subsets_accessions	#peptide_matches	#specific_peptide_matches	psm_count_QE019769ASL.mgf	psm_count_QE019772ASL.mgf	psm_count_QE022234ASL.mgf	psm_count_QE022240ASL.mgf	raw_abundance_QE019769ASL.mgf	raw_abundance_QE019772ASL.mgf	raw_abundance_QE022234ASL.mgf	raw_abundance_QE022240ASL.mgf	Ech 02 Surnageant femelle	Ech 02 Surnageant mâle	Ech 3 Surnageant femelle	Ech 3 Surnageant mâle
>sp|P05661|MYSA_DROME Myosin heavy chain, muscle OS=Drosophila melanogaster OX=7227 GN=Mhc PE=1 SV=4	sp|P05661|MYSA_DROME	Mhc	224465	122	53.31	122	0	sp|P05661|MYSA_DROME		3331	3331	234	140	1275	1007	1314921472	464393472	2121570048	1596310656	1314921472	464393472	2121570048	1596310656
>sp|P35415|MYSP1_DROME Paramyosin, long form OS=Drosophila melanogaster OX=7227 GN=Prm PE=1 SV=1	sp|P35415|MYSP1_DROME	Prm	102338	60	65.07	36	24	sp|P35415|MYSP1_DROME		823	430	102	116	247	260	676835456	500862208	207785856	204665024	676835456	500862208	207785856	204665024
>sp|Q9V496|APLP_DROME Apolipophorins OS=Drosophila melanogaster OX=7227 GN=apolpp PE=1 SV=2	sp|Q9V496|APLP_DROME	apolpp	372677	81	30.95	81	0	sp|Q9V496|APLP_DROME		434	434	43	69	91	179	165660672	283941760	53479176	144518528	165660672	283941760	53479176	144518528
>sp|Q05825|ATPB_DROME ATP synthase subunit beta, mitochondrial OS=Drosophila melanogaster OX=7227 GN=ATPsynbeta PE=1 SV=3	sp|Q05825|ATPB_DROME	ATPsynbeta	54108	34	85.94	32	2	sp|Q05825|ATPB_DROME	sp|Q24751|ATPB_DROVI	2903	2796	262	139	1118	862	2989622528	835086784	1581138688	1470471552	2989622528	835086784	1581138688	1470471552
>sp|P04264|K2C1_HUMAN Keratin, type II cytoskeletal 1 OS=Homo sapiens GN=KRT1 PE=1 SV=6	sp|P04264|K2C1_HUMAN	KRT1	66039	48	73.76	47	1	sp|P04264|K2C1_HUMAN		1256	1193	221	135	146	633	2505284352	888186880	182943168	1825199744	2505284352	888186880	182943168	1825199744
>sp|P13645|K1C10_HUMAN Keratin, type I cytoskeletal 10 OS=Homo sapiens GN=KRT10 PE=1 SV=6	sp|P13645|K1C10_HUMAN	KRT10	58827	34	63.01	30	4	sp|P13645|K1C10_HUMAN		726	627	132	75	109	286	1490117632	427332448	166282912	870878208	1490117632	427332448	166282912	870878208
>sp|P22700|ATC1_DROME Calcium-transporting ATPase sarcoplasmic/endoplasmic reticulum type OS=Drosophila melanogaster OX=7227 GN=SERCA PE=1 SV=2	sp|P22700|ATC1_DROME	SERCA	111701	43	46.96	12	31	sp|P22700|ATC1_DROME		897	206	95	117	291	293	484792384	539348096	177623968	216972544	484792384	539348096	177623968	216972544
>sp|P35527|K1C9_HUMAN Keratin, type I cytoskeletal 9 OS=Homo sapiens GN=KRT9 PE=1 SV=3	sp|P35527|K1C9_HUMAN	KRT9	62064	32	67.58	32	0	sp|P35527|K1C9_HUMAN		579	579	90	59	53	307	662654080	302787584	59552940	559306368	662654080	302787584	59552940	559306368
>sp|Q292Q0|ATC1_DROPS Calcium-transporting ATPase sarcoplasmic/endoplasmic reticulum type OS=Drosophila pseudoobscura pseudoobscura OX=46245 GN=SERCA PE=3 SV=2	sp|Q292Q0|ATC1_DROPS	SERCA	109168	33	35.03	2	31	sp|Q292Q0|ATC1_DROPS		736	45	76	96	244	232	384840704	427576000	138632624	173240112	384840704	427576000	138632624	173240112
>sp|Q27331|VATA2_DROME V-type proton ATPase catalytic subunit A isoform 2 OS=Drosophila melanogaster OX=7227 GN=Vha68-2 PE=1 SV=2	sp|Q27331|VATA2_DROME	Vha68-2	68302	36	68.89	23	13	sp|Q27331|VATA2_DROME		426	268	164	87	64	52	788335744	301736352	72695488	63330304	788335744	301736352	72695488	63330304
>sp|P18091|ACTN_DROME Alpha-actinin, sarcomeric OS=Drosophila melanogaster OX=7227 GN=Actn PE=1 SV=2	sp|P18091|ACTN_DROME	Actn	107019	44	52.16	44	0	sp|P18091|ACTN_DROME		396	396	79	86	99	87	215939872	188929744	83704024	58967456	215939872	188929744	83704024	58967456
>sp|P35908|K22E_HUMAN Keratin, type II cytoskeletal 2 epidermal OS=Homo sapiens GN=KRT2 PE=1 SV=2	sp|P35908|K22E_HUMAN	KRT2	65433	43	74.02	40	3	sp|P35908|K22E_HUMAN		535	468	104	60	95	227	1147328768	314489024	109035560	969799488	1147328768	314489024	109035560	969799488
>sp|P35381|ATPA_DROME ATP synthase subunit alpha, mitochondrial OS=Drosophila melanogaster OX=7227 GN=blw PE=1 SV=2	sp|P35381|ATPA_DROME	blw	59422	34	64.13	34	0	sp|P35381|ATPA_DROME		1279	1279	122	66	485	347	2254545408	676086528	899939328	617729088	2254545408	676086528	899939328	617729088
>sp|P48610|KARG_DROME Arginine kinase OS=Drosophila melanogaster OX=7227 GN=Argk PE=2 SV=2	sp|P48610|KARG_DROME	Argk	39866	27	64.33	27	0	sp|P48610|KARG_DROME		571	571	181	145	61	97	1332215424	586962752	39999368	58861796	1332215424	586962752	39999368	58861796
>sp|P53501|ACT3_DROME Actin-57B OS=Drosophila melanogaster OX=7227 GN=Act57B PE=1 SV=1	sp|P53501|ACT3_DROME	Act57B	41835	25	80.32	5	20	sp|P53501|ACT3_DROME	sp|P45891|ACTY_DROME	869	141	220	168	155	174	5612186624	2739514880	623083328	711599744	5612186624	2739514880	623083328	711599744
>sp|P10981|ACT5_DROME Actin-87E OS=Drosophila melanogaster OX=7227 GN=Act87E PE=1 SV=1	sp|P10981|ACT5_DROME	Act87E	41802	23	79.52	1	22	sp|P10981|ACT5_DROME	sp|P45891|ACTY_DROME	746	1	199	154	122	141	4619852800	2246650880	548046464	646070016	4619852800	2246650880	548046464	646070016
>sp|Q9W401|CISY_DROME Probable citrate synthase, mitochondrial OS=Drosophila melanogaster OX=7227 GN=kdn PE=2 SV=1	sp|Q9W401|CISY_DROME	kdn	51574	26	66.16	26	0	sp|Q9W401|CISY_DROME		901	901	127	62	330	226	1202588416	426768640	608228544	517530560	1202588416	426768640	608228544	517530560
>sp|P07764|ALF_DROME Fructose-bisphosphate aldolase OS=Drosophila melanogaster OX=7227 GN=Ald1 PE=1 SV=5	sp|P07764|ALF_DROME	Ald1	39047	28	84.49	28	0	sp|P07764|ALF_DROME		560	560	85	81	158	178	846401856	405984064	102009400	150969600	846401856	405984064	102009400	150969600
>sp|P09491|TPM2_DROME Tropomyosin-2 OS=Drosophila melanogaster OX=7227 GN=Tm2 PE=2 SV=1	sp|P09491|TPM2_DROME	Tm2	32981	25	65.14	24	1	sp|P09491|TPM2_DROME		736	729	100	74	274	171	615696448	204487856	88956480	67524648	615696448	204487856	88956480	67524648
>sp|P35416|MYSP2_DROME Paramyosin, short form OS=Drosophila melanogaster OX=7227 GN=Prm PE=2 SV=2	sp|P35416|MYSP2_DROME	Prm	74277	29	46.41	5	24	sp|P35416|MYSP2_DROME		443	50	58	63	132	131	231134880	179303792	47727552	46426628	231134880	179303792	47727552	46426628
>sp|P15007|ENO_DROME Enolase OS=Drosophila melanogaster OX=7227 GN=Eno PE=1 SV=2	sp|P15007|ENO_DROME	Eno	54310	28	68.8	28	0	sp|P15007|ENO_DROME		464	464	44	34	173	134	662560640	301632448	208521200	148587856	662560640	301632448	208521200	148587856
>sp|P06754|TPM1_DROME Tropomyosin-1, isoforms 9A/A/B OS=Drosophila melanogaster OX=7227 GN=Tm1 PE=1 SV=2	sp|P06754|TPM1_DROME	Tm1	39325	29	63.13	7	22	sp|P06754|TPM1_DROME		614	74	84	64	227	178	913122240	344550304	211997040	156464816	913122240	344550304	211997040	156464816
>sp|P31409|VATB_DROME V-type proton ATPase subunit B OS=Drosophila melanogaster OX=7227 GN=Vha55 PE=2 SV=1	sp|P31409|VATB_DROME	Vha55	54549	23	64.29	23	0	sp|P31409|VATB_DROME		201	201	50	40	49	34	578937024	220708448	50785828	43401536	578937024	220708448	50785828	43401536
>sp|P13395|SPTCA_DROME Spectrin alpha chain OS=Drosophila melanogaster OX=7227 GN=alpha-Spec PE=1 SV=2	sp|P13395|SPTCA_DROME	alpha-Spec	278303	53	27.66	53	0	sp|P13395|SPTCA_DROME		149	149	28	9	57	49	35969284	11519627	25367530	24327782	35969284	11519627	25367530	24327782
>sp|P49455|TPM4_DROME Tropomyosin-1, isoforms 33/34 OS=Drosophila melanogaster OX=7227 GN=Tm1 PE=2 SV=2	sp|P49455|TPM4_DROME	Tm1	54585	27	37.84	5	22	sp|P49455|TPM4_DROME		622	82	86	67	229	180	1009084032	366962272	212244000	159034688	1009084032	366962272	212244000	159034688
>sp|O02649|CH60A_DROME Heat shock protein 60A OS=Drosophila melanogaster OX=7227 GN=Hsp60A PE=1 SV=3	sp|O02649|CH60A_DROME	Hsp60A	60809	31	61.95	31	0	sp|O02649|CH60A_DROME	sp|Q9VMN5|CH60C_DROME	183	183	29	23	62	51	115636352	59154296	90162280	61523648	115636352	59154296	90162280	61523648
>sp|P13607|ATNA_DROME Sodium/potassium-transporting ATPase subunit alpha OS=Drosophila melanogaster OX=7227 GN=Atpalpha PE=1 SV=3	sp|P13607|ATNA_DROME	Atpalpha	115605	37	41.4	37	0	sp|P13607|ATNA_DROME		171	171	31	54	28	44	62645600	82614456	13703910	25495872	62645600	82614456	13703910	25495872
>sp|Q9XTL9|PYG_DROME Glycogen phosphorylase OS=Drosophila melanogaster OX=7227 GN=GlyP PE=2 SV=2	sp|Q9XTL9|PYG_DROME	GlyP	96997	34	45.02	34	0	sp|Q9XTL9|PYG_DROME		139	139	65	48	4	6	231461584	113970888	5659969	11940233	231461584	113970888	5659969	11940233
>sp|Q24560|TBB1_DROME Tubulin beta-1 chain OS=Drosophila melanogaster OX=7227 GN=betaTub56D PE=1 SV=2	sp|Q24560|TBB1_DROME	betaTub56D	50147	21	57.49	6	15	sp|Q24560|TBB1_DROME		211	45	76	68	23	34	260821584	140831040	19484900	22743322	260821584	140831040	19484900	22743322
>sp|P54399|PDI_DROME Protein disulfide-isomerase OS=Drosophila melanogaster OX=7227 GN=Pdi PE=2 SV=1	sp|P54399|PDI_DROME	Pdi	55781	25	60.89	25	0	sp|P54399|PDI_DROME		199	199	54	31	42	37	172692384	65362716	20049506	18292786	172692384	65362716	20049506	18292786
>sp|P11147|HSP7D_DROME Heat shock 70 kDa protein cognate 4 OS=Drosophila melanogaster OX=7227 GN=Hsc70-4 PE=1 SV=3	sp|P11147|HSP7D_DROME	Hsc70-4	71131	30	54.53	22	8	sp|P11147|HSP7D_DROME		211	136	63	50	25	43	158541968	101371152	11609200	13269281	158541968	101371152	11609200	13269281
>sp|Q9I7U4|TITIN_DROME Titin OS=Drosophila melanogaster OX=7227 GN=sls PE=1 SV=3	sp|Q9I7U4|TITIN_DROME	sls	2065766	63	4.55	63	0	sp|Q9I7U4|TITIN_DROME		99	99	19	7	42	28	16398132	9022612	67086024	48392012	16398132	9022612	67086024	48392012
>sp|P18432|MLR_DROME Myosin regulatory light chain 2 OS=Drosophila melanogaster OX=7227 GN=Mlc2 PE=1 SV=2	sp|P18432|MLR_DROME	Mlc2	23714	15	78.38	15	0	sp|P18432|MLR_DROME		352	352	37	16	134	93	106418488	25640710	131471608	90730584	106418488	25640710	131471608	90730584
>sp|P48602|VATA1_DROME V-type proton ATPase catalytic subunit A isoform 1 OS=Drosophila melanogaster OX=7227 GN=Vha68-1 PE=2 SV=2	sp|P48602|VATA1_DROME	Vha68-1	68376	21	39.09	8	13	sp|P48602|VATA1_DROME		207	49	96	56	21	18	420324768	155975376	39537276	84564288	420324768	155975376	39537276	84564288
>sp|P10987|ACT1_DROME Actin-5C OS=Drosophila melanogaster OX=7227 GN=Act5C PE=1 SV=4	sp|P10987|ACT1_DROME	Act5C	41822	18	59.31	0	18	sp|P10987|ACT1_DROME	sp|P45891|ACTY_DROME	592	0	162	135	92	112	4423297024	2178814976	486811680	565261312	4423297024	2178814976	486811680	565261312
>sp|P02572|ACT2_DROME Actin-42A OS=Drosophila melanogaster OX=7227 GN=Act42A PE=1 SV=3	sp|P02572|ACT2_DROME	Act42A	41824	19	64.89	2	17	sp|P02572|ACT2_DROME	sp|P45891|ACTY_DROME	596	6	161	134	93	113	4413992448	2175866112	495413536	574109312	4413992448	2175866112	495413536	574109312
>sp|Q94523|SDHA_DROME Succinate dehydrogenase [ubiquinone] flavoprotein subunit, mitochondrial OS=Drosophila melanogaster OX=7227 GN=SdhA PE=2 SV=3	sp|Q94523|SDHA_DROME	SdhA	72343	26	51.59	26	0	sp|Q94523|SDHA_DROME		173	173	48	28	31	28	215890208	85880472	17417746	16521031	215890208	85880472	17417746	16521031
>sp|P83967|ACT6_DROME Actin, indirect flight muscle OS=Drosophila melanogaster OX=7227 GN=Act88F PE=1 SV=1	sp|P83967|ACT6_DROME	Act88F	41700	18	57.71	0	18	sp|P83967|ACT6_DROME; sp|P83968|ACT6_DROSI	sp|P45891|ACTY_DROME	571	0	152	125	97	107	4453486080	2186989312	331493728	393389856	4453486080	2186989312	331493728	393389856
>sp|P02574|ACT4_DROME Actin, larval muscle OS=Drosophila melanogaster OX=7227 GN=Act79B PE=1 SV=2	sp|P02574|ACT4_DROME	Act79B	41787	18	62.77	2	16	sp|P02574|ACT4_DROME	sp|P45891|ACTY_DROME	493	3	132	104	86	87	3770978816	1873486592	477728640	566508416	3770978816	1873486592	477728640	566508416
>sp|P29844|BIP_DROME Endoplasmic reticulum chaperone BiP OS=Drosophila melanogaster OX=7227 GN=Hsc70-3 PE=1 SV=2	sp|P29844|BIP_DROME	Hsc70-3	72261	28	46.04	23	5	sp|P29844|BIP_DROME		180	127	59	46	20	31	168515952	85804248	5.62609e+06	10269153	168515952	85804248	5.62609e+06	10269153
>sp|O62619|KPYK_DROME Pyruvate kinase OS=Drosophila melanogaster OX=7227 GN=PyK PE=2 SV=2	sp|O62619|KPYK_DROME	PyK	57440	31	65.1	31	0	sp|O62619|KPYK_DROME		165	165	62	45	19	19	325608608	148091728	15627226	16531333	325608608	148091728	15627226	16531333
>sp|Q7KML2|ACOX1_DROME Probable peroxisomal acyl-coenzyme A oxidase 1 OS=Drosophila melanogaster OX=7227 GN=CG5009 PE=1 SV=1	sp|Q7KML2|ACOX1_DROME	CG5009	74287	26	53.66	26	0	sp|Q7KML2|ACOX1_DROME		150	150	16	13	55	53	59090736	18967072	40257308	29216186	59090736	18967072	40257308	29216186
>sp|P29845|HSP7E_DROME Heat shock 70 kDa protein cognate 5 OS=Drosophila melanogaster OX=7227 GN=Hsc70-5 PE=1 SV=2	sp|P29845|HSP7E_DROME	Hsc70-5	74066	28	41.69	28	0	sp|P29845|HSP7E_DROME		93	93	45	31	7	5	114818072	55328792	4.01842e+06	2.24051e+06	114818072	55328792	4.01842e+06	2.24051e+06
>sp|Q9V521|PPO2_DROME Phenoloxidase 2 OS=Drosophila melanogaster OX=7227 GN=PPO2 PE=1 SV=1	sp|Q9V521|PPO2_DROME	PPO2	79285	22	37.72	22	0	sp|Q9V521|PPO2_DROME	sp|Q8I1F6|PPO3_DROER; sp|Q9W1V6|PPO3_DROME	119	119	21	12	54	22	68714808	35392088	52548268	20385172	68714808	35392088	52548268	20385172
>sp|P07487|G3P2_DROME Glyceraldehyde-3-phosphate dehydrogenase 2 OS=Drosophila melanogaster OX=7227 GN=Gapdh2 PE=1 SV=2	sp|P07487|G3P2_DROME	Gapdh2	35369	15	65.06	4	11	sp|P07487|G3P2_DROME		239	30	61	34	57	44	598375424	219057728	99687568	81555064	598375424	219057728	99687568	81555064
>sp|Q94511|NDUS1_DROME NADH-ubiquinone oxidoreductase 75 kDa subunit, mitochondrial OS=Drosophila melanogaster OX=7227 GN=ND-75 PE=2 SV=3	sp|Q94511|NDUS1_DROME	ND-75	78630	24	45.28	24	0	sp|Q94511|NDUS1_DROME		185	185	28	20	61	59	40342228	27119970	24054278	31426708	40342228	27119970	24054278	31426708
>sp|Q94920|VDAC_DROME Voltage-dependent anion-selective channel OS=Drosophila melanogaster OX=7227 GN=porin PE=1 SV=3	sp|Q94920|VDAC_DROME	porin	30550	19	82.27	19	0	sp|Q94920|VDAC_DROME		230	230	22	17	101	79	147000096	94593824	95130912	86047400	147000096	94593824	95130912	86047400
>sp|P13706|GPDA_DROME Glycerol-3-phosphate dehydrogenase [NAD(+)], cytoplasmic OS=Drosophila melanogaster OX=7227 GN=Gpdh1 PE=1 SV=3	sp|P13706|GPDA_DROME	Gpdh1	39684	21	68.6	21	0	sp|P13706|GPDA_DROME	sp|O97463|GPDA_DROKA; sp|P07735|GPDA_DROVI; sp|Q27556|GPDA_DROAE; sp|Q27567|GPDA_DROEZ	215	215	70	47	22	35	256674544	115454608	6549515	14260766	256674544	115454608	6549515	14260766
>sp|P17336|CATA_DROME Catalase OS=Drosophila melanogaster OX=7227 GN=Cat PE=1 SV=2	sp|P17336|CATA_DROME	Cat	57150	21	60.08	21	0	sp|P17336|CATA_DROME		169	169	31	20	73	32	123560928	57528024	86430784	26426396	123560928	57528024	86430784	26426396
>sp|Q9V8R9|EPB41_DROME Protein 4.1 homolog OS=Drosophila melanogaster OX=7227 GN=cora PE=1 SV=1	sp|Q9V8R9|EPB41_DROME	cora	184168	34	30.68	34	0	sp|Q9V8R9|EPB41_DROME		103	103	18	9	47	24	13730985	4796569	33958752	16402447	13730985	4796569	33958752	16402447
>sp|O01666|ATPG_DROME ATP synthase subunit gamma, mitochondrial OS=Drosophila melanogaster OX=7227 GN=ATPsyngamma PE=2 SV=2	sp|O01666|ATPG_DROME	ATPsyngamma	32871	16	64.98	16	0	sp|O01666|ATPG_DROME		320	320	42	17	119	98	252611232	59340276	123282464	79887496	252611232	59340276	123282464	79887496
>sp|P46150|MOEH_DROME Moesin/ezrin/radixin homolog 1 OS=Drosophila melanogaster OX=7227 GN=Moe PE=1 SV=2	sp|P46150|MOEH_DROME	Moe	68141	24	39.62	6	18	sp|P46150|MOEH_DROME		141	40	44	43	13	22	146294720	76101296	6.71222e+06	12876914	146294720	76101296	6.71222e+06	12876914
>sp|O44104|G3P2_DROPS Glyceraldehyde-3-phosphate dehydrogenase 2 OS=Drosophila pseudoobscura pseudoobscura OX=46245 GN=Gapdh2 PE=2 SV=2	sp|O44104|G3P2_DROPS	Gapdh2	35312	14	62.95	1	13	sp|O44104|G3P2_DROPS	sp|O44105|G3P2_DROSU	238	4	60	34	55	43	645954048	248071648	93910664	78801480	645954048	248071648	93910664	78801480
>sp|P07486|G3P1_DROME Glyceraldehyde-3-phosphate dehydrogenase 1 OS=Drosophila melanogaster OX=7227 GN=Gapdh1 PE=2 SV=2	sp|P07486|G3P1_DROME	Gapdh1	35350	12	60.24	3	9	sp|P07486|G3P1_DROME		223	7	54	32	50	41	522163872	206401568	59448400	54037036	522163872	206401568	59448400	54037036
>sp|P06603|TBA1_DROME Tubulin alpha-1 chain OS=Drosophila melanogaster OX=7227 GN=alphaTub84B PE=1 SV=1	sp|P06603|TBA1_DROME	alphaTub84B	49908	18	53.56	6	12	sp|P06603|TBA1_DROME; sp|P06605|TBA3_DROME	sp|P06606|TBA4_DROME	197	93	43	32	56	44	253194336	179068496	22225410	22501226	253194336	179068496	22225410	22501226
>sp|P61857|TBB2_DROME Tubulin beta-2 chain OS=Drosophila melanogaster OX=7227 GN=betaTub85D PE=1 SV=1	sp|P61857|TBB2_DROME	betaTub85D	49870	15	34.3	2	13	sp|P61857|TBB2_DROME; sp|P61858|TBB2_DROHY; sp|P83130|TBB2_DROER		134	5	48	43	13	25	171919696	93872504	14477951	18737618	171919696	93872504	14477951	18737618
>sp|P54385|DHE3_DROME Glutamate dehydrogenase, mitochondrial OS=Drosophila melanogaster OX=7227 GN=Gdh PE=1 SV=2	sp|P54385|DHE3_DROME	Gdh	62536	22	44.31	22	0	sp|P54385|DHE3_DROME		136	136	50	44	19	16	140750864	94562128	6948205	5.27124e+06	140750864	94562128	6948205	5.27124e+06
>sp|P52029|G6PI_DROME Glucose-6-phosphate isomerase OS=Drosophila melanogaster OX=7227 GN=Pgi PE=2 SV=2	sp|P52029|G6PI_DROME	Pgi	62339	19	47.13	19	0	sp|P52029|G6PI_DROME	sp|P52030|G6PI_DROSI; sp|P52031|G6PI_DROYA	77	77	34	24	1	5	73219112	48571572	2.75862e+06	1.64216e+06	73219112	48571572	2.75862e+06	1.64216e+06
>sp|P19351|TNNT_DROME Troponin T, skeletal muscle OS=Drosophila melanogaster OX=7227 GN=up PE=1 SV=3	sp|P19351|TNNT_DROME	up	47448	18	40.3	18	0	sp|P19351|TNNT_DROME		393	393	47	34	111	120	388520320	159378720	126986040	137865040	388520320	159378720	126986040	137865040
>sp|Q03427|LAMC_DROME Lamin-C OS=Drosophila melanogaster OX=7227 GN=LamC PE=1 SV=2	sp|Q03427|LAMC_DROME	LamC	69860	24	46.7	24	0	sp|Q03427|LAMC_DROME		90	90	24	17	25	17	34459792	15742158	17969764	11682083	34459792	15742158	17969764	11682083
>sp|P02828|HSP83_DROME Heat shock protein 83 OS=Drosophila melanogaster OX=7227 GN=Hsp83 PE=1 SV=1	sp|P02828|HSP83_DROME	Hsp83	81865	23	34.31	18	5	sp|P02828|HSP83_DROME	sp|O02192|HSP83_DROAV; sp|O16076|HSP83_DROPE; sp|O16087|HSP83_DROMI; sp|P04809|HSP83_DROPS; sp|P04810|HSP83_DROSI; sp|P04811|HSP83_DROVI	93	72	34	41	4	4	78086688	74178848	1.64838e+06	1.69354e+06	78086688	74178848	1.64838e+06	1.69354e+06
>sp|P00334|ADH_DROME Alcohol dehydrogenase OS=Drosophila melanogaster OX=7227 GN=Adh PE=1 SV=2	sp|P00334|ADH_DROME	Adh	27761	15	81.64	2	13	sp|P00334|ADH_DROME	sp|P07160|ADH2_DROMU; sp|P07162|ADH_DROMA; sp|P24267|ADH2_DROWH; sp|P25139|ADH_DROAM; sp|P26719|ADH_DROYA; sp|P28484|ADH_DROTE; sp|P37473|ADH_DROPE; sp|P51550|ADH_DROTS; sp|P84328|ADH_DROPB; sp|Q03384|ADH_DROSU; sp|Q07588|ADH_DROIM; sp|Q09009|ADH_DROGU; sp|Q09010|ADH_DROMD; sp|Q24641|ADH_DROSI; sp|Q50L96|ADH_DROAN; sp|Q6LCE4|ADH_DROPS; sp|Q9GN94|ADH_DROSE	156	18	45	35	23	16	368348256	252820544	16393872	7.97944e+06	368348256	252820544	16393872	7.97944e+06
>sp|P13060|EF2_DROME Eukaryotic translation elongation factor 2 OS=Drosophila melanogaster OX=7227 GN=eEF2 PE=1 SV=4	sp|P13060|EF2_DROME	eEF2	94459	25	35.19	21	4	sp|P13060|EF2_DROME		76	67	33	29	8	2	151196688	97038176	9806206	5851902	151196688	97038176	9806206	5851902
>sp|Q01604|PGK_DROME Phosphoglycerate kinase OS=Drosophila melanogaster OX=7227 GN=Pgk PE=2 SV=2	sp|Q01604|PGK_DROME	Pgk	43862	18	52.29	18	0	sp|Q01604|PGK_DROME		90	90	36	29	3	3	179070224	82308056	575270	451445	179070224	82308056	575270	451445
>sp|Q29GR8|MOEH_DROPS Moesin/ezrin/radixin homolog 1 OS=Drosophila pseudoobscura pseudoobscura OX=46245 GN=Moe PE=3 SV=3	sp|Q29GR8|MOEH_DROPS	Moe	69991	20	33.56	2	18	sp|Q29GR8|MOEH_DROPS		110	9	36	32	10	17	102787616	53969936	3.41909e+06	9600941	102787616	53969936	3.41909e+06	9600941
>sp|Q26365|ADT_DROME ADP,ATP carrier protein OS=Drosophila melanogaster OX=7227 GN=sesB PE=2 SV=4	sp|Q26365|ADT_DROME	sesB	34215	15	52.88	15	0	sp|Q26365|ADT_DROME		180	180	29	27	61	55	344843520	271206080	204907552	135730928	344843520	271206080	204907552	135730928
>sp|P91938|TRXR1_DROME Thioredoxin reductase 1, mitochondrial OS=Drosophila melanogaster OX=7227 GN=Trxr-1 PE=1 SV=2	sp|P91938|TRXR1_DROME	Trxr-1	64322	16	46.31	15	1	sp|P91938|TRXR1_DROME		57	50	14	7	2	24	53641284	20873290	776677	65413636	53641284	20873290	776677	65413636
>sp|Q9W303|IDGF4_DROME Chitinase-like protein Idgf4 OS=Drosophila melanogaster OX=7227 GN=Idgf4 PE=2 SV=1	sp|Q9W303|IDGF4_DROME	Idgf4	48604	16	53.39	16	0	sp|Q9W303|IDGF4_DROME		102	102	16	17	20	36	77548352	42192396	14397068	35072376	77548352	42192396	14397068	35072376
>sp|P07159|ADH_DROOR Alcohol dehydrogenase OS=Drosophila orena OX=7233 GN=Adh PE=3 SV=2	sp|P07159|ADH_DROOR	Adh	27719	12	64.45	1	11	sp|P07159|ADH_DROOR	sp|P07160|ADH2_DROMU; sp|P24267|ADH2_DROWH; sp|P25139|ADH_DROAM; sp|P28483|ADH_DROER; sp|P37473|ADH_DROPE; sp|P51550|ADH_DROTS; sp|P84328|ADH_DROPB; sp|Q03384|ADH_DROSU; sp|Q07588|ADH_DROIM; sp|Q09009|ADH_DROGU; sp|Q09010|ADH_DROMD; sp|Q6LCE4|ADH_DROPS	115	12	33	28	15	12	356528800	242491600	13579844	6.97214e+06	356528800	242491600	13579844	6.97214e+06
>sp|O18404|HCD2_DROME 3-hydroxyacyl-CoA dehydrogenase type-2 OS=Drosophila melanogaster OX=7227 GN=scu PE=1 SV=1	sp|O18404|HCD2_DROME	scu	26905	11	60.39	11	0	sp|O18404|HCD2_DROME		120	120	23	14	43	27	83825880	27075924	14882074	11016845	83825880	27075924	14882074	11016845
>sp|Q24439|ATPO_DROME ATP synthase subunit O, mitochondrial OS=Drosophila melanogaster OX=7227 GN=ATPsynO PE=2 SV=2	sp|Q24439|ATPO_DROME	ATPsynO	22422	15	59.33	15	0	sp|Q24439|ATPO_DROME		96	96	16	12	36	19	105265448	44161052	54314084	37657932	105265448	44161052	54314084	37657932
>sp|Q9VWH4|IDH3A_DROME Probable isocitrate dehydrogenase [NAD] subunit alpha, mitochondrial OS=Drosophila melanogaster OX=7227 GN=Idh3a PE=2 SV=1	sp|Q9VWH4|IDH3A_DROME	Idh3a	40844	17	53.58	17	0	sp|Q9VWH4|IDH3A_DROME		98	98	27	24	13	17	111194440	93279808	9925741	13585301	111194440	93279808	9925741	13585301
>sp|P22465|ANX10_DROME Annexin B10 OS=Drosophila melanogaster OX=7227 GN=AnxB10 PE=2 SV=3	sp|P22465|ANX10_DROME	AnxB10	35706	12	48.6	12	0	sp|P22465|ANX10_DROME		53	53	28	17	2	1	37568376	15461969	953130	216140	37568376	15461969	953130	216140
>sp|P02769|ALBU_BOVIN Serum albumin OS=Bos taurus GN=ALB PE=1 SV=4	sp|P02769|ALBU_BOVIN	ALB	69293	14	25.54	12	2	sp|P02769|ALBU_BOVIN		965	800	414	452	4	7	62900076	44749824	441893	1214399	62900076	44749824	441893	1214399
>sp|Q9VU68|WDR1_DROME Actin-interacting protein 1 OS=Drosophila melanogaster OX=7227 GN=flr PE=2 SV=1	sp|Q9VU68|WDR1_DROME	flr	66550	18	47.2	18	0	sp|Q9VU68|WDR1_DROME		87	87	20	18	23	22	52303424	22899336	8600757	5799741	52303424	22899336	8600757	5799741
>sp|Q9VXJ0|DHB4_DROME Peroxisomal multifunctional enzyme type 2 OS=Drosophila melanogaster OX=7227 GN=Mfe2 PE=1 SV=1	sp|Q9VXJ0|DHB4_DROME	Mfe2	64073	15	34.45	15	0	sp|Q9VXJ0|DHB4_DROME		51	51	20	19	1	4	37052396	21703696	212037	1.1112e+06	37052396	21703696	212037	1.1112e+06
>sp|P92177|1433E_DROME 14-3-3 protein epsilon OS=Drosophila melanogaster OX=7227 GN=14-3-3epsilon PE=1 SV=2	sp|P92177|1433E_DROME	14-3-3epsilon	29799	14	56.87	13	1	sp|P92177|1433E_DROME		49	43	21	16	3	2	53897308	24469664	5.89593e+06	8174369	53897308	24469664	5.89593e+06	8174369
>sp|O77458|TPIS_DROYA Triosephosphate isomerase OS=Drosophila yakuba OX=7245 GN=Tpi PE=2 SV=1	sp|O77458|TPIS_DROYA	Tpi	26626	13	67.21	13	0	sp|O77458|TPIS_DROYA; sp|Q7JNS1|TPIS_DROSI	sp|P29613|TPIS_DROME	79	79	23	16	11	18	108165904	41530688	6935303	3.93775e+06	108165904	41530688	6935303	3.93775e+06
>sp|C0HK92|Y5076_DROME Uncharacterized protein CG45076 OS=Drosophila melanogaster OX=7227 GN=CG45076 PE=1 SV=1	sp|C0HK92|Y5076_DROME	CG45076	68642	14	30.37	13	1	sp|C0HK92|Y5076_DROME		156	152	12	14	56	46	69973648	40276760	20594056	11549998	69973648	40276760	20594056	11549998
>sp|P54611|VATE_DROME V-type proton ATPase subunit E OS=Drosophila melanogaster OX=7227 GN=Vha26 PE=2 SV=1	sp|P54611|VATE_DROME	Vha26	26082	11	51.33	11	0	sp|P54611|VATE_DROME		83	83	18	19	27	12	187965664	83691896	33362738	20629628	187965664	83691896	33362738	20629628
>sp|Q00963|SPTCB_DROME Spectrin beta chain OS=Drosophila melanogaster OX=7227 GN=beta-Spec PE=1 SV=2	sp|Q00963|SPTCB_DROME	beta-Spec	265739	28	14.54	28	0	sp|Q00963|SPTCB_DROME		54	54	7	8	17	17	9750008	7.66605e+06	9459029	8086095	9750008	7.66605e+06	9459029	8086095
>sp|Q01597|G3P_DROHY Glyceraldehyde-3-phosphate dehydrogenase OS=Drosophila hydei OX=7224 GN=Gapdh1 PE=3 SV=1	sp|Q01597|G3P_DROHY	Gapdh1	35391	9	37.95	1	8	sp|Q01597|G3P_DROHY		160	1	35	20	39	31	413566752	155182176	32150086	23903964	413566752	155182176	32150086	23903964
>sp|Q94522|SUCA_DROME Succinate--CoA ligase [ADP/GDP-forming] subunit alpha, mitochondrial OS=Drosophila melanogaster OX=7227 GN=Scsalpha1 PE=2 SV=3	sp|Q94522|SUCA_DROME	Scsalpha1	34389	10	39.02	10	0	sp|Q94522|SUCA_DROME		76	76	23	17	8	7	102569184	48501896	3.71578e+06	3.14668e+06	102569184	48501896	3.71578e+06	3.14668e+06
>sp|Q9V3J1|VATH_DROME V-type proton ATPase subunit H OS=Drosophila melanogaster OX=7227 GN=VhaSFD PE=2 SV=2	sp|Q9V3J1|VATH_DROME	VhaSFD	53734	15	39.74	15	0	sp|Q9V3J1|VATH_DROME		48	48	15	21	5	2	29677406	33708692	3.62899e+06	3.46441e+06	29677406	33708692	3.62899e+06	3.46441e+06
>sp|Q02645|HTS_DROME Protein hu-li tai shao OS=Drosophila melanogaster OX=7227 GN=hts PE=1 SV=2	sp|Q02645|HTS_DROME	hts	127939	18	22.66	18	0	sp|Q02645|HTS_DROME		38	38	9	12	5	7	14738467	14038749	2768018	2.41477e+06	14738467	14038749	2768018	2.41477e+06
>sp|P06604|TBA2_DROME Tubulin alpha-2 chain OS=Drosophila melanogaster OX=7227 GN=alphaTub85E PE=1 SV=1	sp|P06604|TBA2_DROME	alphaTub85E	49967	13	34.3	1	12	sp|P06604|TBA2_DROME	sp|P06606|TBA4_DROME	105	1	24	19	26	20	205409264	147727536	19149074	20569568	205409264	147727536	19149074	20569568
>sp|Q9VV72|MINP1_DROME Multiple inositol polyphosphate phosphatase 1 OS=Drosophila melanogaster OX=7227 GN=Mipp1 PE=1 SV=2	sp|Q9VV72|MINP1_DROME	Mipp1	53571	18	48.82	18	0	sp|Q9VV72|MINP1_DROME		98	98	9	10	44	31	20731894	14412372	34187124	25981570	20731894	14412372	34187124	25981570
>sp|P06742|MLC1_DROME Myosin light chain alkali OS=Drosophila melanogaster OX=7227 GN=Mlc1 PE=1 SV=4	sp|P06742|MLC1_DROME	Mlc1	17524	8	52.26	8	0	sp|P06742|MLC1_DROME; sp|Q24654|MLC1_DROSI	sp|O44107|MLC1_DROSU; sp|Q24399|MLC1_DROMA; sp|Q24621|MLC1_DROPS; sp|Q24656|MLC1_DROSE; sp|Q24695|MLC1_DROTE; sp|Q24756|MLC1_DROVI; sp|Q24766|MLC1_DROYA	69	69	5	3	24	27	268666944	53504136	41942044	34997760	268666944	53504136	41942044	34997760
>sp|P29310|1433Z_DROME 14-3-3 protein zeta OS=Drosophila melanogaster OX=7227 GN=14-3-3zeta PE=1 SV=1	sp|P29310|1433Z_DROME	14-3-3zeta	28228	9	45.16	8	1	sp|P29310|1433Z_DROME		96	90	20	15	30	20	209772768	70708728	27214924	19055564	209772768	70708728	27214924	19055564
>sp|Q24251|ATP5H_DROME ATP synthase subunit d, mitochondrial OS=Drosophila melanogaster OX=7227 GN=ATPsynD PE=2 SV=2	sp|Q24251|ATP5H_DROME	ATPsynD	20201	13	68.54	13	0	sp|Q24251|ATP5H_DROME		157	157	18	5	59	48	58848184	16197462	46488360	33899360	58848184	16197462	46488360	33899360
>sp|Q23997|C5210_DROME Imaginal disk growth factor 6 OS=Drosophila melanogaster OX=7227 GN=Idgf6 PE=1 SV=2	sp|Q23997|C5210_DROME	Idgf6	50354	13	39.82	13	0	sp|Q23997|C5210_DROME		40	40	17	12	7	2	35646336	18350840	3.65689e+06	8645091	35646336	18350840	3.65689e+06	8645091
>sp|Q7KN62|TERA_DROME Transitional endoplasmic reticulum ATPase TER94 OS=Drosophila melanogaster OX=7227 GN=TER94 PE=1 SV=1	sp|Q7KN62|TERA_DROME	TER94	88859	17	28.34	17	0	sp|Q7KN62|TERA_DROME		41	41	18	18	0	1	34876284	28298310	842595	2.10925e+06	34876284	28298310	842595	2.10925e+06
>sp|P29746|BNB_DROME Protein bangles and beads OS=Drosophila melanogaster OX=7227 GN=bnb PE=1 SV=1	sp|P29746|BNB_DROME	bnb	45816	20	61.31	20	0	sp|P29746|BNB_DROME		63	63	18	16	17	9	37804188	15100828	6.99981e+06	3.97883e+06	37804188	15100828	6.99981e+06	3.97883e+06
>sp|P08841|TBB3_DROME Tubulin beta-3 chain OS=Drosophila melanogaster OX=7227 GN=betaTub60D PE=2 SV=2	sp|P08841|TBB3_DROME	betaTub60D	50849	9	20.7	1	8	sp|P08841|TBB3_DROME		92	1	34	30	8	18	99880968	48800304	1.39286e+06	4598696	99880968	48800304	1.39286e+06	4598696
>sp|P06607|VIT3_DROME Vitellogenin-3 OS=Drosophila melanogaster OX=7227 GN=Yp3 PE=1 SV=1	sp|P06607|VIT3_DROME	Yp3	46101	15	48.1	15	0	sp|P06607|VIT3_DROME		35	35	17	0	13	0	107247440	54727.6	23567972	211764	107247440	54727.6	23567972	211764
>sp|Q9VEN1|FLNA_DROME Filamin-A OS=Drosophila melanogaster OX=7227 GN=cher PE=1 SV=2	sp|Q9VEN1|FLNA_DROME	cher	239181	16	10.63	16	0	sp|Q9VEN1|FLNA_DROME		28	28	9	3	11	3	5695190	2.41403e+06	2.75895e+06	1.3517e+06	5695190	2.41403e+06	2.75895e+06	1.3517e+06
>sp|O46037|VINC_DROME Vinculin OS=Drosophila melanogaster OX=7227 GN=Vinc PE=1 SV=1	sp|O46037|VINC_DROME	Vinc	106302	21	24.35	21	0	sp|O46037|VINC_DROME	sp|Q64727|VINC_MOUSE	57	57	16	19	12	6	21982540	19170546	3.81023e+06	2169458	21982540	19170546	3.81023e+06	2169458
>sp|Q9VFJ0|CA131_DROME Probable cytochrome P450 313a1 OS=Drosophila melanogaster OX=7227 GN=Cyp313a1 PE=3 SV=2	sp|Q9VFJ0|CA131_DROME	Cyp313a1	56534	12	30.08	12	0	sp|Q9VFJ0|CA131_DROME		45	45	3	19	4	15	7461094	54601092	3.4883e+06	12473213	7461094	54601092	3.4883e+06	12473213
>sp|P08736|EF1A1_DROME Elongation factor 1-alpha 1 OS=Drosophila melanogaster OX=7227 GN=eEF1alpha1 PE=1 SV=2	sp|P08736|EF1A1_DROME	eEF1alpha1	50307	10	31.1	5	5	sp|P08736|EF1A1_DROME	sp|P19039|EF1A_APIME	151	33	32	22	46	28	483542784	218336880	35792852	29394770	483542784	218336880	35792852	29394770
>sp|P20478|GLNA2_DROME Glutamine synthetase 2 cytoplasmic OS=Drosophila melanogaster OX=7227 GN=Gs2 PE=2 SV=3	sp|P20478|GLNA2_DROME	Gs2	41304	13	34.96	13	0	sp|P20478|GLNA2_DROME		54	54	20	16	3	7	103033136	50370724	2.18641e+06	3.15486e+06	103033136	50370724	2.18641e+06	3.15486e+06
>sp|A1Z877|NDG_DROME Nidogen OS=Drosophila melanogaster OX=7227 GN=Ndg PE=1 SV=1	sp|A1Z877|NDG_DROME	Ndg	149081	15	14.96	15	0	sp|A1Z877|NDG_DROME		35	35	4	0	10	17	1.94094e+06	179339	6254168	11595014	1.94094e+06	179339	6254168	11595014
>sp|Q9VHR8|DPP3_DROME Dipeptidyl peptidase 3 OS=Drosophila melanogaster OX=7227 GN=DppIII PE=2 SV=2	sp|Q9VHR8|DPP3_DROME	DppIII	89194	17	23.54	17	0	sp|Q9VHR8|DPP3_DROME		40	40	21	18	0	1	37344008	19558356	753626	523675	37344008	19558356	753626	523675
>sp|A1ZA47|ZASP_DROME PDZ and LIM domain protein Zasp OS=Drosophila melanogaster OX=7227 GN=Zasp52 PE=1 SV=2	sp|A1ZA47|ZASP_DROME	Zasp52	238063	16	10.16	16	0	sp|A1ZA47|ZASP_DROME		61	61	14	14	19	14	33797212	18264204	10433800	4.38729e+06	33797212	18264204	10433800	4.38729e+06
>sp|Q00174|LAMA_DROME Laminin subunit alpha OS=Drosophila melanogaster OX=7227 GN=LanA PE=1 SV=2	sp|Q00174|LAMA_DROME	LanA	411157	18	7.22	18	0	sp|Q00174|LAMA_DROME		34	34	2		20	7	1.44844e+06		14053068	4244249	1.44844e+06		14053068	4244249
>sp|P08879|NDKA_DROME Nucleoside diphosphate kinase OS=Drosophila melanogaster OX=7227 GN=awd PE=1 SV=3	sp|P08879|NDKA_DROME	awd	17170	7	46.41	7	0	sp|P08879|NDKA_DROME; sp|Q6XI71|NDKA_DROYA	sp|P15531|NDKA_HUMAN; sp|P15532|NDKA_MOUSE	139	139	24	13	64	23	38691352	15676992	23540094	15127765	38691352	15676992	23540094	15127765
>sp|Q24400|MLP2_DROME Muscle LIM protein Mlp84B OS=Drosophila melanogaster OX=7227 GN=Mlp84B PE=1 SV=1	sp|Q24400|MLP2_DROME	Mlp84B	53526	13	35.76	13	0	sp|Q24400|MLP2_DROME		36	36	20	12	4	0	32095990	15959491	3.52908e+06	1.06102e+06	32095990	15959491	3.52908e+06	1.06102e+06
>sp|Q9W0S7|SND1_DROME Staphylococcal nuclease domain-containing protein 1 OS=Drosophila melanogaster OX=7227 GN=Tudor-SN PE=1 SV=1	sp|Q9W0S7|SND1_DROME	Tudor-SN	103100	17	23	17	0	sp|Q9W0S7|SND1_DROME		27	27	8	12	5	2	11013139	12835658	3.12805e+06	1.34843e+06	11013139	12835658	3.12805e+06	1.34843e+06
>sp|P08928|LAM0_DROME Lamin Dm0 OS=Drosophila melanogaster OX=7227 GN=Lam PE=1 SV=4	sp|P08928|LAM0_DROME	Lam	71300	15	28.3	15	0	sp|P08928|LAM0_DROME		62	62	11	6	30	15	9684572	5.16504e+06	9205222	6527988	9684572	5.16504e+06	9205222	6527988
>sp|P41572|6PGD_DROME 6-phosphogluconate dehydrogenase, decarboxylating OS=Drosophila melanogaster OX=7227 GN=Pgd PE=2 SV=1	sp|P41572|6PGD_DROME	Pgd	52491	10	30.77	10	0	sp|P41572|6PGD_DROME	sp|P41573|6PGD_DROSI	27	27	11	9	1	1	28840938	14103746	775956	654824	28840938	14103746	775956	654824
>sp|Q9W2M2|TREA_DROME Trehalase OS=Drosophila melanogaster OX=7227 GN=Treh PE=1 SV=1	sp|Q9W2M2|TREA_DROME	Treh	67689	13	29.36	13	0	sp|Q9W2M2|TREA_DROME		34	34	11	10	9	3	29035942	9261349	10616822	9585987	29035942	9261349	10616822	9585987
>sp|P25007|PPIA_DROME Peptidyl-prolyl cis-trans isomerase OS=Drosophila melanogaster OX=7227 GN=Cyp1 PE=1 SV=2	sp|P25007|PPIA_DROME	Cyp1	24666	8	28.63	8	0	sp|P25007|PPIA_DROME		143	143	42	37	37	24	62470940	24922694	3.04387e+06	1.39664e+06	62470940	24922694	3.04387e+06	1.39664e+06
>sp|Q868Z9|PPN_DROME Papilin OS=Drosophila melanogaster OX=7227 GN=Ppn PE=1 SV=2	sp|Q868Z9|PPN_DROME	Ppn	313035	15	7.14	15	0	sp|Q868Z9|PPN_DROME		34	34	3	3	15	10	6062611	2420759	4.03959e+06	2.77918e+06	6062611	2420759	4.03959e+06	2.77918e+06
>sp|Q9NJH0|EF1G_DROME Elongation factor 1-gamma OS=Drosophila melanogaster OX=7227 GN=eEF1gamma PE=2 SV=2	sp|Q9NJH0|EF1G_DROME	eEF1gamma	48968	9	23.9	9	0	sp|Q9NJH0|EF1G_DROME		52	52	16	15	7	3	47266184	31124000	848992	616295	47266184	31124000	848992	616295
>sp|Q9VSA3|ACADM_DROME Probable medium-chain specific acyl-CoA dehydrogenase, mitochondrial OS=Drosophila melanogaster OX=7227 GN=CG12262 PE=2 SV=1	sp|Q9VSA3|ACADM_DROME	CG12262	45871	15	38.66	15	0	sp|Q9VSA3|ACADM_DROME		77	77	24	22	11	11	185773792	85026928	8349724	5842425	185773792	85026928	8349724	5842425
>sp|P02843|VIT1_DROME Vitellogenin-1 OS=Drosophila melanogaster OX=7227 GN=Yp1 PE=1 SV=1	sp|P02843|VIT1_DROME	Yp1	48712	11	39.41	10	1	sp|P02843|VIT1_DROME		33	30	22		8	0	87119808		4196088	145348	87119808		4196088	145348
>sp|Q9V5C6|PSA3_DROME Proteasome subunit alpha type-3 OS=Drosophila melanogaster OX=7227 GN=Prosalpha7 PE=1 SV=1	sp|Q9V5C6|PSA3_DROME	Prosalpha7	27675	10	49.8	10	0	sp|Q9V5C6|PSA3_DROME		37	37	9	7	11	6	17981418	8991320	3.14279e+06	1619024	17981418	8991320	3.14279e+06	1619024
>sp|P02844|VIT2_DROME Vitellogenin-2 OS=Drosophila melanogaster OX=7227 GN=Yp2 PE=1 SV=2	sp|P02844|VIT2_DROME	Yp2	49660	11	40.95	10	1	sp|P02844|VIT2_DROME		36	33	16	0	16		59568744	103946	14378888		59568744	103946	14378888
>sp|P02283|H2B_DROME Histone H2B OS=Drosophila melanogaster OX=7227 GN=His2B PE=1 SV=2	sp|P02283|H2B_DROME	His2B	13696	5	36.59	5	0	sp|P02283|H2B_DROME; sp|P17271|H2B_DROHY; sp|P59781|H2B_DROER; sp|P59782|H2B_DROSI; sp|Q76FD7|H2B_DROSE; sp|Q76FE5|H2B_DROMA; sp|Q76FE9|H2B_DROOR; sp|Q76FF3|H2B_DROTE; sp|Q8I1N0|H2B_DROYA		119	119	12	3	62	40	52761896	6935195	42331960	21498886	52761896	6935195	42331960	21498886
>sp|O77727|K1C15_SHEEP Keratin, type I cytoskeletal 15 OS=Ovis aries GN=KRT15 PE=2 SV=1	sp|O77727|K1C15_SHEEP	KRT15	48770	10	19.21	6	4	sp|O77727|K1C15_SHEEP		141	42	29	22	22	60	377876832	127655672	13703120	229343488	377876832	127655672	13703120	229343488
>sp|P48809|RB27C_DROME Heterogeneous nuclear ribonucleoprotein 27C OS=Drosophila melanogaster OX=7227 GN=Hrb27C PE=1 SV=2	sp|P48809|RB27C_DROME	Hrb27C	44770	7	25.18	7	0	sp|P48809|RB27C_DROME		16	16	5	5	3	2	8155637	3.41683e+06	635784	350014	8155637	3.41683e+06	635784	350014
>sp|O96827|EF1B_DROME Probable elongation factor 1-beta OS=Drosophila melanogaster OX=7227 GN=eEF1beta PE=1 SV=3	sp|O96827|EF1B_DROME	eEF1beta	24247	7	38.74	7	0	sp|O96827|EF1B_DROME		37	37	13	7	11	6	40373144	12029742	7.75752e+06	4.86636e+06	40373144	12029742	7.75752e+06	4.86636e+06
>sp|P84029|CYC2_DROME Cytochrome c-2 OS=Drosophila melanogaster OX=7227 GN=Cyt-c-p PE=1 SV=2	sp|P84029|CYC2_DROME	Cyt-c-p	11735	6	49.07	6	0	sp|P84029|CYC2_DROME	sp|P12831|CYC_SARPE	60	60	5	4	25	14	24843104	14583975	123872320	54585704	24843104	14583975	123872320	54585704
>sp|P22464|ANXB9_DROME Annexin B9 OS=Drosophila melanogaster OX=7227 GN=AnxB9 PE=2 SV=2	sp|P22464|ANXB9_DROME	AnxB9	36058	10	36.42	10	0	sp|P22464|ANXB9_DROME		52	52	13	9	16	11	32491278	15154818	4262023	3365240	32491278	15154818	4262023	3365240
>sp|B3MRX2|RSSA_DROAN 40S ribosomal protein SA OS=Drosophila ananassae OX=7217 GN=sta PE=3 SV=1	sp|B3MRX2|RSSA_DROAN	sta	30188	9	29.63	2	7	sp|B3MRX2|RSSA_DROAN; sp|B4GTK1|RSSA_DROPE; sp|B4NPT0|RSSA_DROWI; sp|Q29J14|RSSA_DROPS	sp|B4JXG8|RSSA_DROGR; sp|B4L760|RSSA_DROMO; sp|B4MB32|RSSA_DROVI	38	15	15	10	7	2	41437536	27950348	2.01326e+06	740438	41437536	27950348	2.01326e+06	740438
>sp|B3P9J3|RSSA_DROER 40S ribosomal protein SA OS=Drosophila erecta OX=7220 GN=sta PE=3 SV=1	sp|B3P9J3|RSSA_DROER	sta	30202	9	29.63	2	7	sp|B3P9J3|RSSA_DROER; sp|B4I9F6|RSSA_DROSE; sp|B4PY37|RSSA_DROYA; sp|P38979|RSSA_DROME; sp|Q0H6L0|RSSA_DROTE; sp|Q0H6L1|RSSA_DROSI		38	15	15	10	7	2	41437536	27950348	2.01326e+06	740438	41437536	27950348	2.01326e+06	740438
>sp|P12881|PSA1_DROME Proteasome subunit alpha type-1 OS=Drosophila melanogaster OX=7227 GN=Prosalpha6 PE=1 SV=1	sp|P12881|PSA1_DROME	Prosalpha6	31059	14	58.06	14	0	sp|P12881|PSA1_DROME		41	41	8	5	12	12	10385236	5.87371e+06	4799079	3.97375e+06	10385236	5.87371e+06	4799079	3.97375e+06
>sp|P21187|PABP_DROME Polyadenylate-binding protein OS=Drosophila melanogaster OX=7227 GN=pAbp PE=1 SV=3	sp|P21187|PABP_DROME	pAbp	69925	11	23.03	11	0	sp|P21187|PABP_DROME		26	26	14	10	0	0	12745215	9602790	36951.6	105063	12745215	9602790	36951.6	105063
>sp|Q94516|AT5F1_DROME ATP synthase subunit b, mitochondrial OS=Drosophila melanogaster OX=7227 GN=ATPsynB PE=2 SV=2	sp|Q94516|AT5F1_DROME	ATPsynB	27358	8	37.04	8	0	sp|Q94516|AT5F1_DROME		64	64	7	4	31	17	9907714	7384487	5.36612e+06	5055659	9907714	7384487	5.36612e+06	5055659
>sp|O16068|HSP83_DROPB Heat shock protein 83 (Fragment) OS=Drosophila pseudoobscura bogotana OX=46244 GN=Hsp83 PE=3 SV=1	sp|O16068|HSP83_DROPB	Hsp83	30090	7	26.77	2	5	sp|O16068|HSP83_DROPB		39	18	17	17	1	2	35604180	30212230	595803	696724	35604180	30212230	595803	696724
>sp|P52034|PFKA_DROME ATP-dependent 6-phosphofructokinase OS=Drosophila melanogaster OX=7227 GN=Pfk PE=2 SV=2	sp|P52034|PFKA_DROME	Pfk	86648	11	17.51	11	0	sp|P52034|PFKA_DROME		26	26	6	12	5	2	8759848	17072524	1.7073e+06	3332697	8759848	17072524	1.7073e+06	3332697
>sp|C0R5I6|ATPB_WOLWR ATP synthase subunit beta OS=Wolbachia sp. subsp. Drosophila simulans (strain wRi) OX=66084 GN=atpD PE=3 SV=1	sp|C0R5I6|ATPB_WOLWR	atpD	51916	5	12.42	3	2	sp|C0R5I6|ATPB_WOLWR		210	103	22	14	59	44	309134400	84099024	55488552	40881040	309134400	84099024	55488552	40881040
>sp|Q9VFC2|SP88E_DROME Serine protease inhibitor 88Ea OS=Drosophila melanogaster OX=7227 GN=Spn88Ea PE=2 SV=1	sp|Q9VFC2|SP88E_DROME	Spn88Ea	48476	9	20.14	9	0	sp|Q9VFC2|SP88E_DROME		42	42	12	9	14	7	25423272	9412632	5992432	1.5586e+06	25423272	9412632	5992432	1.5586e+06
>sp|P05303|EF1A2_DROME Elongation factor 1-alpha 2 OS=Drosophila melanogaster OX=7227 GN=eEF1alpha2 PE=2 SV=2	sp|P05303|EF1A2_DROME	eEF1alpha2	50663	8	25.54	3	5	sp|P05303|EF1A2_DROME	sp|P19039|EF1A_APIME	125	7	29	18	37	23	297682912	126800752	12931212	11767212	297682912	126800752	12931212	11767212
>sp|Q9V3P0|PRDX1_DROME Peroxiredoxin 1 OS=Drosophila melanogaster OX=7227 GN=Jafrac1 PE=1 SV=1	sp|Q9V3P0|PRDX1_DROME	Jafrac1	21738	10	63.4	9	1	sp|Q9V3P0|PRDX1_DROME		53	36	15	6	16	9	78613288	33429682	5.21635e+06	3.33823e+06	78613288	33429682	5.21635e+06	3.33823e+06
>sp|Q9VAN0|SERC_DROME Probable phosphoserine aminotransferase OS=Drosophila melanogaster OX=7227 GN=CG11899 PE=2 SV=1	sp|Q9VAN0|SERC_DROME	CG11899	39540	10	30.49	10	0	sp|Q9VAN0|SERC_DROME		18	18	12	4	1	0	26364720	10485122	685072	322203	26364720	10485122	685072	322203
>sp|Q9V7D2|VATD1_DROME V-type proton ATPase subunit D 1 OS=Drosophila melanogaster OX=7227 GN=Vha36-1 PE=2 SV=1	sp|Q9V7D2|VATD1_DROME	Vha36-1	27627	7	39.84	7	0	sp|Q9V7D2|VATD1_DROME	sp|Q9NEF6|VATD2_DROME	32	32	8	8	6	3	19722328	11191104	1.25968e+06	936679	19722328	11191104	1.25968e+06	936679
>sp|P08171|EST6_DROME Esterase-6 OS=Drosophila melanogaster OX=7227 GN=Est-6 PE=1 SV=2	sp|P08171|EST6_DROME	Est-6	61125	12	24.82	12	0	sp|P08171|EST6_DROME	sp|P47982|EST6_DROMA; sp|Q08662|EST6_DROSI	40	40	5	9	7	12	13370881	13220147	2.73689e+06	3151039	13370881	13220147	2.73689e+06	3151039
>sp|P29413|CALR_DROME Calreticulin OS=Drosophila melanogaster OX=7227 GN=Calr PE=1 SV=2	sp|P29413|CALR_DROME	Calr	46808	10	33.25	10	0	sp|P29413|CALR_DROME		77	77	15	6	29	14	24091536	9790516	18343332	11058772	24091536	9790516	18343332	11058772
>sp|P20432|GSTD1_DROME Glutathione S-transferase D1 OS=Drosophila melanogaster OX=7227 GN=GstD1 PE=1 SV=1	sp|P20432|GSTD1_DROME	GstD1	23866	8	44.98	8	0	sp|P20432|GSTD1_DROME	sp|P30104|GSTT1_DROER; sp|P30106|GSTT1_DROSE; sp|P30107|GSTT1_DROTE; sp|P30108|GSTT1_DROYA; sp|P67804|GSTT1_DROMA; sp|P67805|GSTT1_DROSI	66	66	32	11	8	3	155952176	65906308	18977430	14903085	155952176	65906308	18977430	14903085
>sp|Q0E8C8|SP77B_DROME Serine protease inhibitor 77Ba OS=Drosophila melanogaster OX=7227 GN=Spn77Ba PE=2 SV=1	sp|Q0E8C8|SP77B_DROME	Spn77Ba	50163	9	26.67	9	0	sp|Q0E8C8|SP77B_DROME		16	16	7	5	3	1	9389910	3472885	1.52597e+06	717202	9389910	3472885	1.52597e+06	717202
>sp|O18640|GBLP_DROME Guanine nucleotide-binding protein subunit beta-like protein OS=Drosophila melanogaster OX=7227 GN=Rack1 PE=1 SV=2	sp|O18640|GBLP_DROME	Rack1	35618	11	31.76	11	0	sp|O18640|GBLP_DROME		45	45	14	9	8	7	23430652	9482007	2.74141e+06	1.48242e+06	23430652	9482007	2.74141e+06	1.48242e+06
>sp|Q9XZH6|VATG_DROME V-type proton ATPase subunit G OS=Drosophila melanogaster OX=7227 GN=Vha13 PE=3 SV=1	sp|Q9XZH6|VATG_DROME	Vha13	13626	6	43.59	6	0	sp|Q9XZH6|VATG_DROME		35	35	5	4	10	6	7.72412e+06	13600345	15281466	7666077	7.72412e+06	13600345	15281466	7666077
>sp|Q9VUY9|PGM_DROME Phosphoglucomutase OS=Drosophila melanogaster OX=7227 GN=Pgm1 PE=1 SV=1	sp|Q9VUY9|PGM_DROME	Pgm1	60766	10	29.82	10	0	sp|Q9VUY9|PGM_DROME		24	24	9	5	7	3	16072427	6.93319e+06	8627465	4196183	16072427	6.93319e+06	8627465	4196183
>sp|P91928|MIC60_DROME MICOS complex subunit Mic60 OS=Drosophila melanogaster OX=7227 GN=Mitofilin PE=1 SV=4	sp|P91928|MIC60_DROME	Mitofilin	82014	12	20.43	12	0	sp|P91928|MIC60_DROME		30	30	5	3	11	9	5.90382e+06	3972320	6.02608e+06	4.19914e+06	5.90382e+06	3972320	6.02608e+06	4.19914e+06
>sp|C0R2V3|CH60_WOLWR 60 kDa chaperonin OS=Wolbachia sp. subsp. Drosophila simulans (strain wRi) OX=66084 GN=groL PE=3 SV=1	sp|C0R2V3|CH60_WOLWR	groL	58648	11	23.86	11	0	sp|C0R2V3|CH60_WOLWR		30	30	13	7	5	3	40352364	37162196	6687535	6.05262e+06	40352364	37162196	6687535	6.05262e+06
>sp|P84040|H4_DROME Histone H4 OS=Drosophila melanogaster OX=7227 GN=His4 PE=1 SV=2	sp|P84040|H4_DROME	His4	11381	6	44.66	6	0	sp|P84040|H4_DROME; sp|P84041|H4_DROER; sp|P84042|H4_DROHY; sp|P84043|H4_DROSI; sp|P84044|H4_DROYA; sp|Q76FD9|H4_DROSE; sp|Q76FE7|H4_DROMA; sp|Q76FF1|H4_DROOR; sp|Q76FF5|H4_DROTE		117	117	20	5	50	27	70200328	9688133	56820180	35506396	70200328	9688133	56820180	35506396
>sp|P19889|RLA0_DROME 60S acidic ribosomal protein P0 OS=Drosophila melanogaster OX=7227 GN=RpLP0 PE=1 SV=1	sp|P19889|RLA0_DROME	RpLP0	34202	7	27.44	7	0	sp|P19889|RLA0_DROME	sp|P05388|RLA0_HUMAN	41	41	10	9	12	6	11914568	12117469	3.92357e+06	1.44022e+06	11914568	12117469	3.92357e+06	1.44022e+06
>sp|Q02748|IF4A_DROME Eukaryotic initiation factor 4A OS=Drosophila melanogaster OX=7227 GN=eIF4A PE=1 SV=3	sp|Q02748|IF4A_DROME	eIF4A	45879	10	30.77	10	0	sp|Q02748|IF4A_DROME	sp|Q9VHS8|IF4A3_DROME	40	40	18	14	1	0	30469906	18657354	584557	255690	30469906	18657354	584557	255690
>sp|Q9V6U9|MECR_DROME Enoyl-[acyl-carrier-protein] reductase, mitochondrial OS=Drosophila melanogaster OX=7227 GN=CG16935 PE=3 SV=2	sp|Q9V6U9|MECR_DROME	CG16935	39111	10	31.09	10	0	sp|Q9V6U9|MECR_DROME		24	24	12	7		0	23587302	8773014		19668.8	23587302	8773014		19668.8
>sp|P45594|CADF_DROME Cofilin/actin-depolymerizing factor homolog OS=Drosophila melanogaster OX=7227 GN=tsr PE=1 SV=1	sp|P45594|CADF_DROME	tsr	17153	7	54.05	7	0	sp|P45594|CADF_DROME		52	52	12	5	20	14	41591920	13351367	8969793	4770988	41591920	13351367	8969793	4770988
>sp|P10674|FAS1_DROME Fasciclin-1 OS=Drosophila melanogaster OX=7227 GN=Fas1 PE=1 SV=1	sp|P10674|FAS1_DROME	Fas1	72599	11	21.01	11	0	sp|P10674|FAS1_DROME		34	34	12	12	6	4	15080258	9800732	1.92541e+06	1.54069e+06	15080258	9800732	1.92541e+06	1.54069e+06
>sp|P33438|GLT_DROME Glutactin OS=Drosophila melanogaster OX=7227 GN=Glt PE=1 SV=2	sp|P33438|GLT_DROME	Glt	118749	12	18.81	12	0	sp|P33438|GLT_DROME		47	47	5	4	15	17	5.36636e+06	10306941	13526262	7749140	5.36636e+06	10306941	13526262	7749140
>sp|P54192|OB19D_DROME General odorant-binding protein 19d OS=Drosophila melanogaster OX=7227 GN=Obp19d PE=2 SV=2	sp|P54192|OB19D_DROME	Obp19d	16782	6	40	6	0	sp|P54192|OB19D_DROME		35	35	4	8	12	6	9880137	9637870	9837058	4558010	9880137	9637870	9837058	4558010
>sp|P15215|LAMC1_DROME Laminin subunit gamma-1 OS=Drosophila melanogaster OX=7227 GN=LanB2 PE=2 SV=2	sp|P15215|LAMC1_DROME	LanB2	182339	14	10.62	14	0	sp|P15215|LAMC1_DROME		30	30	2	0	11	17	1.65544e+06	778218	6570895	5180916	1.65544e+06	778218	6570895	5180916
>sp|Q9VTP4|R10AB_DROME 60S ribosomal protein L10a-2 OS=Drosophila melanogaster OX=7227 GN=RpL10Ab PE=1 SV=2	sp|Q9VTP4|R10AB_DROME	RpL10Ab	24274	6	35.48	6	0	sp|Q9VTP4|R10AB_DROME		26	26	3	3	11	6	11389703	3985430	8266784	3.89329e+06	11389703	3985430	8266784	3.89329e+06
>sp|Q9VZU4|NDUS3_DROME NADH dehydrogenase [ubiquinone] iron-sulfur protein 3, mitochondrial OS=Drosophila melanogaster OX=7227 GN=ND-30 PE=1 SV=1	sp|Q9VZU4|NDUS3_DROME	ND-30	29971	10	54.34	10	0	sp|Q9VZU4|NDUS3_DROME		22	22	3	4	4	9	9136428	1.79399e+06	5.09222e+06	6405978	9136428	1.79399e+06	5.09222e+06	6405978
>sp|Q07171|GELS_DROME Gelsolin OS=Drosophila melanogaster OX=7227 GN=Gel PE=1 SV=2	sp|Q07171|GELS_DROME	Gel	88375	9	13.16	9	0	sp|Q07171|GELS_DROME		39	39	9	9	12	9	15300776	10721840	6930184	4706288	15300776	10721840	6930184	4706288
>sp|P21914|SDHB_DROME Succinate dehydrogenase [ubiquinone] iron-sulfur subunit, mitochondrial OS=Drosophila melanogaster OX=7227 GN=SdhB PE=2 SV=2	sp|P21914|SDHB_DROME	SdhB	33741	8	30.98	8	0	sp|P21914|SDHB_DROME		33	33	18	9	3	3	24490882	6.75107e+06	2.56225e+06	2.06875e+06	24490882	6.75107e+06	2.56225e+06	2.06875e+06
>sp|A8DYP0|OBSCN_DROME Obscurin OS=Drosophila melanogaster OX=7227 GN=Unc-89 PE=1 SV=1	sp|A8DYP0|OBSCN_DROME	Unc-89	475655	18	5.57	18	0	sp|A8DYP0|OBSCN_DROME		28	28	8	2	7	9	5.27495e+06	2.50593e+06	2.93533e+06	2.61218e+06	5.27495e+06	2.50593e+06	2.93533e+06	2.61218e+06
>sp|Q7KW39|MMSA_DROME Probable methylmalonate-semialdehyde dehydrogenase [acylating], mitochondrial OS=Drosophila melanogaster OX=7227 GN=CG17896 PE=2 SV=1	sp|Q7KW39|MMSA_DROME	CG17896	55972	7	16.35	7	0	sp|Q7KW39|MMSA_DROME	sp|Q29HB2|MMSA_DROPS	17	17	7	6	0		15729493	10003069	98075.3		15729493	10003069	98075.3
>sp|Q9Y0Y2|PURA_DROME Adenylosuccinate synthetase OS=Drosophila melanogaster OX=7227 GN=AdSS PE=2 SV=1	sp|Q9Y0Y2|PURA_DROME	AdSS	48901	7	18.12	7	0	sp|Q9Y0Y2|PURA_DROME	sp|B3M343|PURA_DROAN; sp|B3P321|PURA_DROER; sp|B4G518|PURA_DROPE; sp|B4II68|PURA_DROSE; sp|B4JUE4|PURA_DROGR; sp|B4K8W7|PURA_DROMO; sp|B4LWK0|PURA_DROVI; sp|B4NFS5|PURA_DROWI; sp|B4PPT4|PURA_DROYA; sp|Q299D3|PURA_DROPS	13	13	11	2	1	0	24016208	7994939	2533654	321917	24016208	7994939	2533654	321917
>sp|Q24372|LACH_DROME Lachesin OS=Drosophila melanogaster OX=7227 GN=Lac PE=1 SV=2	sp|Q24372|LACH_DROME	Lac	39939	9	38.72	9	0	sp|Q24372|LACH_DROME		27	27	6	5	5	7	5511224	2.63445e+06	1.63226e+06	1.82948e+06	5511224	2.63445e+06	1.63226e+06	1.82948e+06
>sp|P84051|H2A_DROME Histone H2A OS=Drosophila melanogaster OX=7227 GN=His2A PE=1 SV=2	sp|P84051|H2A_DROME	His2A	13363	4	54.84	3	1	sp|P84051|H2A_DROME; sp|P84052|H2A_DROER; sp|P84053|H2A_DROHY; sp|P84054|H2A_DROSI; sp|P84055|H2A_DROYA	sp|Q8IUE6|H2A2B_HUMAN; sp|Q96QV6|H2A1A_HUMAN	35	12	5	4	12	10	63271904	21084270	97935232	86010296	63271904	21084270	97935232	86010296
>sp|O77460|IPYR_DROME Inorganic pyrophosphatase OS=Drosophila melanogaster OX=7227 GN=Nurf-38 PE=1 SV=3	sp|O77460|IPYR_DROME	Nurf-38	37939	5	18.93	5	0	sp|O77460|IPYR_DROME		16	16	9	5	0		22651888	7122920	51319.9		22651888	7122920	51319.9
>sp|P18173|DHGL_DROME Glucose dehydrogenase [FAD, quinone] OS=Drosophila melanogaster OX=7227 GN=Gld PE=3 SV=3	sp|P18173|DHGL_DROME	Gld	68434	8	20.8	8	0	sp|P18173|DHGL_DROME	sp|P18172|DHGL_DROPS	14	14	4	2	6	1	3.30329e+06	791044	3937251	859767	3.30329e+06	791044	3937251	859767
>sp|P12024|CHAO_DROME Chaoptin OS=Drosophila melanogaster OX=7227 GN=chp PE=1 SV=2	sp|P12024|CHAO_DROME	chp	151983	9	10.72	9	0	sp|P12024|CHAO_DROME		18	18	0	0	11	4	3416195	117010	6201154	1.73189e+06	3416195	117010	6201154	1.73189e+06
>sp|Q8MLY8|RS8_DROME 40S ribosomal protein S8 OS=Drosophila melanogaster OX=7227 GN=RpS8 PE=1 SV=1	sp|Q8MLY8|RS8_DROME	RpS8	23759	6	37.02	6	0	sp|Q8MLY8|RS8_DROME		16	16	8	4	4	0	9598500	3.24288e+06	2598101	304589	9598500	3.24288e+06	2598101	304589
>sp|P02255|H1_DROME Histone H1 OS=Drosophila melanogaster OX=7227 GN=His1 PE=1 SV=1	sp|P02255|H1_DROME	His1	26359	8	28.12	8	0	sp|P02255|H1_DROME	sp|P17268|H1_DROHY; sp|Q24704|H11_DROVI; sp|Q94555|H12_DROVI; sp|Q94972|H13_DROVI	22	22	9	0	5	5	5551137	1.3761e+06	2.11769e+06	1.51842e+06	5551137	1.3761e+06	2.11769e+06	1.51842e+06
>sp|P81900|KAPR2_DROME cAMP-dependent protein kinase type II regulatory subunit OS=Drosophila melanogaster OX=7227 GN=Pka-R2 PE=1 SV=2	sp|P81900|KAPR2_DROME	Pka-R2	42748	7	19.89	7	0	sp|P81900|KAPR2_DROME		15	15	6	8	1	0	12186494	7737883	312886	32685.8	12186494	7737883	312886	32685.8
>sp|P46415|ADHX_DROME Alcohol dehydrogenase class-3 OS=Drosophila melanogaster OX=7227 GN=Fdh PE=1 SV=3	sp|P46415|ADHX_DROME	Fdh	40389	7	24.01	7	0	sp|P46415|ADHX_DROME		20	20	9	6	1	2	10367800	4586357	365198	532684	10367800	4586357	365198	532684
>sp|Q9V7N5|VATC_DROME V-type proton ATPase subunit C OS=Drosophila melanogaster OX=7227 GN=Vha44 PE=2 SV=5	sp|Q9V7N5|VATC_DROME	Vha44	92390	6	7.54	6	0	sp|Q9V7N5|VATC_DROME		16	16	3	6	5	2	8624999	8.06131e+06	2164279	369704	8624999	8.06131e+06	2164279	369704
>sp|O43790|KRT86_HUMAN Keratin, type II cuticular Hb6 OS=Homo sapiens GN=KRT86 PE=1 SV=1	sp|O43790|KRT86_HUMAN	KRT86	53501	9	22.84	2	7	sp|O43790|KRT86_HUMAN	sp|P02539|K2M1_SHEEP; sp|P15241|K2M2_SHEEP; sp|Q14533|KRT81_HUMAN; sp|Q9NSB4|KRT82_HUMAN	36	2	11	3	8	18	33594196	3.05358e+06	1.04134e+06	27104284	33594196	3.05358e+06	1.04134e+06	27104284
>sp|P61851|SODC_DROME Superoxide dismutase [Cu-Zn] OS=Drosophila melanogaster OX=7227 GN=Sod1 PE=1 SV=2	sp|P61851|SODC_DROME	Sod1	15699	7	61.44	7	0	sp|P61851|SODC_DROME; sp|P61852|SODC_DROSI; sp|P61853|SODC_DROMA; sp|P61854|SODC_DROSE	sp|P10791|SODC_DROVI; sp|P41973|SODC_DROWI; sp|P54407|SODC_DROBS; sp|Q95079|SODC_DROMI; sp|Q95081|SODC_DROMD; sp|Q95085|SODC_DROOB; sp|Q95086|SODC_DROPS; sp|Q95087|SODC_DROPB; sp|Q95088|SODC_DROPE; sp|Q9U4X2|SODC_DROTE; sp|Q9U4X3|SODC_DROYA; sp|Q9U4X4|SODC_DROER; sp|Q9U4X5|SODC_DROOR	25	25	5	2	14	4	25607598	14232110	2692689	1.26676e+06	25607598	14232110	2692689	1.26676e+06
>sp|P40304|PSB1_DROME Proteasome subunit beta type-1 OS=Drosophila melanogaster OX=7227 GN=Prosbeta6 PE=2 SV=2	sp|P40304|PSB1_DROME	Prosbeta6	25842	5	31.49	5	0	sp|P40304|PSB1_DROME		16	16	3	2	5	4	8526020	3.38355e+06	7.43938e+06	6.44697e+06	8526020	3.38355e+06	7.43938e+06	6.44697e+06
>sp|Q9W5R8|RL5_DROME 60S ribosomal protein L5 OS=Drosophila melanogaster OX=7227 GN=RpL5 PE=1 SV=2	sp|Q9W5R8|RL5_DROME	RpL5	34037	8	20.07	8	0	sp|Q9W5R8|RL5_DROME		25	25	12	5	2	0	27693808	8498319	1.02795e+06	72522.6	27693808	8498319	1.02795e+06	72522.6
>sp|P12982|PP12_DROME Serine/threonine-protein phosphatase alpha-2 isoform OS=Drosophila melanogaster OX=7227 GN=Pp1-87B PE=1 SV=1	sp|P12982|PP12_DROME	Pp1-87B	34542	8	34.11	3	5	sp|P12982|PP12_DROME	sp|P62143|PP1B_RABIT; sp|Q05547|PP13_DROME	18	5	3	2	10	3	2470773	1.05399e+06	6289521	2.21654e+06	2470773	1.05399e+06	6289521	2.21654e+06
>sp|P0A6Y8|DNAK_ECOLI Chaperone protein DnaK OS=Escherichia coli (strain K12) OX=83333 GN=dnaK PE=1 SV=2	sp|P0A6Y8|DNAK_ECOLI	dnaK	69115	6	15.05	5	1	sp|P0A6Y8|DNAK_ECOLI		27	12	4	2	0	15	3.26532e+06	1.67026e+06	157255	5732784	3.26532e+06	1.67026e+06	157255	5732784
>sp|P13639|EF2_HUMAN Elongation factor 2 OS=Homo sapiens OX=9606 GN=EEF2 PE=1 SV=4	sp|P13639|EF2_HUMAN	EEF2	95338	10	12.7	6	4	sp|P13639|EF2_HUMAN		19	10	7	6	1	3	25152188	18203950	80826.9	4.55987e+06	25152188	18203950	80826.9	4.55987e+06
>sp|Q9XZJ4|PSA6_DROME Proteasome subunit alpha type-6 OS=Drosophila melanogaster OX=7227 GN=Prosalpha1 PE=1 SV=2	sp|Q9XZJ4|PSA6_DROME	Prosalpha1	27162	9	39.75	9	0	sp|Q9XZJ4|PSA6_DROME		53	53	15	11	17	10	17663736	8823660	4.40693e+06	2616079	17663736	8823660	4.40693e+06	2616079
>sp|P08120|CO4A1_DROME Collagen alpha-1(IV) chain OS=Drosophila melanogaster OX=7227 GN=Col4a1 PE=1 SV=3	sp|P08120|CO4A1_DROME	Col4a1	174300	5	4.16	5	0	sp|P08120|CO4A1_DROME		27	27			16	10			8707885	6266139			8707885	6266139
>sp|C0R3W7|DNAK_WOLWR Chaperone protein DnaK OS=Wolbachia sp. subsp. Drosophila simulans (strain wRi) OX=66084 GN=dnaK PE=3 SV=1	sp|C0R3W7|DNAK_WOLWR	dnaK	69391	8	17.97	7	1	sp|C0R3W7|DNAK_WOLWR		9	8	6	3		0	3.76842e+06	1.91123e+06		112783	3.76842e+06	1.91123e+06		112783
>sp|Q95RA9|GILT1_DROME GILT-like protein 1 OS=Drosophila melanogaster OX=7227 GN=GILT1 PE=1 SV=1	sp|Q95RA9|GILT1_DROME	GILT1	27692	5	22.8	5	0	sp|Q95RA9|GILT1_DROME		10	10	2	1	6	1	20866182	3.1181e+06	6773676	3.78789e+06	20866182	3.1181e+06	6773676	3.78789e+06
>sp|Q9XYN7|PSB3_DROME Proteasome subunit beta type-3 OS=Drosophila melanogaster OX=7227 GN=Prosbeta3 PE=1 SV=1	sp|Q9XYN7|PSB3_DROME	Prosbeta3	23234	6	28.29	6	0	sp|Q9XYN7|PSB3_DROME		14	14	4	2	2	2	12460235	11414606	5.50704e+06	2890423	12460235	11414606	5.50704e+06	2890423
>sp|P08985|H2AV_DROME Histone H2A.v OS=Drosophila melanogaster OX=7227 GN=His2Av PE=1 SV=2	sp|P08985|H2AV_DROME	His2Av	14981	6	57.45	5	1	sp|P08985|H2AV_DROME	sp|Q8IUE6|H2A2B_HUMAN; sp|Q96QV6|H2A1A_HUMAN	36	13	6	4	13	11	56780184	19228298	46148860	40350436	56780184	19228298	46148860	40350436
>sp|P22769|PSA71_DROME Proteasome subunit alpha type-7-1 OS=Drosophila melanogaster OX=7227 GN=Prosalpha4 PE=1 SV=2	sp|P22769|PSA71_DROME	Prosalpha4	27973	7	32.93	7	0	sp|P22769|PSA71_DROME	sp|O16811|PSA71_DROVI	25	25	3	2	9	11	13040814	8483986	2.89044e+06	5430843	13040814	8483986	2.89044e+06	5430843
>sp|P15252|REF_HEVBR Rubber elongation factor protein OS=Hevea brasiliensis PE=1 SV=2	sp|P15252|REF_HEVBR		14722	7	53.62	7	0	sp|P15252|REF_HEVBR		11	11	9	1			63608096	4.05178e+06			63608096	4.05178e+06
>sp|P48605|TCPG_DROME T-complex protein 1 subunit gamma OS=Drosophila melanogaster OX=7227 GN=CCT3 PE=2 SV=2	sp|P48605|TCPG_DROME	CCT3	59395	9	18.57	9	0	sp|P48605|TCPG_DROME		14	14	5	8	0	0	9782736	6404543	109810	140454	9782736	6404543	109810	140454
>sp|P36188|TNNI_DROME Troponin I OS=Drosophila melanogaster OX=7227 GN=wupA PE=2 SV=3	sp|P36188|TNNI_DROME	wupA	30082	5	20.45	5	0	sp|P36188|TNNI_DROME		59	59	6	3	24	15	77970152	50315488	32332336	26741346	77970152	50315488	32332336	26741346
>sp|P15357|RS27A_DROME Ubiquitin-40S ribosomal protein S27a OS=Drosophila melanogaster OX=7227 GN=RpS27A PE=1 SV=2	sp|P15357|RS27A_DROME	RpS27A	17940	5	38.46	5	0	sp|P15357|RS27A_DROME	sp|P0CG69|UBIQP_DROME; sp|P18101|RL40_DROME; sp|P62979|RS27A_HUMAN; sp|P62987|RL40_HUMAN; sp|P62988ups|UBIQ_HUMAN_UPS	49	49	12	6	16	13	16056118	9181274	2898599	2.67553e+06	16056118	9181274	2898599	2.67553e+06
>sp|Q99323|MYSN_DROME Myosin heavy chain, non-muscle OS=Drosophila melanogaster OX=7227 GN=zip PE=1 SV=2	sp|Q99323|MYSN_DROME	zip	236644	9	5.69	9	0	sp|Q99323|MYSN_DROME		16	16	1		10	5	787776		6305527	3350238	787776		6305527	3350238
>sp|Q94514|COX5A_DROME Cytochrome c oxidase subunit 5A, mitochondrial OS=Drosophila melanogaster OX=7227 GN=COX5A PE=2 SV=2	sp|Q94514|COX5A_DROME	COX5A	16622	6	46.98	6	0	sp|Q94514|COX5A_DROME		30	30	3	2	12	13	2.63471e+06	1.77151e+06	27768152	23299228	2.63471e+06	1.77151e+06	27768152	23299228
>sp|Q00637|SODM_DROME Superoxide dismutase [Mn], mitochondrial OS=Drosophila melanogaster OX=7227 GN=Sod2 PE=2 SV=3	sp|Q00637|SODM_DROME	Sod2	24684	5	34.1	5	0	sp|Q00637|SODM_DROME		56	56	6	4	26	15	25995648	24676530	23576344	15658477	25995648	24676530	23576344	15658477
>sp|P29843|HSP7A_DROME Heat shock 70 kDa protein cognate 1 OS=Drosophila melanogaster OX=7227 GN=Hsc70-1 PE=1 SV=1	sp|P29843|HSP7A_DROME	Hsc70-1	70686	5	10.14	1	4	sp|P29843|HSP7A_DROME	sp|P02826|HSP7A_DROSI	48	13	14	11	5	14	46345256	25818862	2.24723e+06	3.89226e+06	46345256	25818862	2.24723e+06	3.89226e+06
>sp|Q9VFP1|CP6D5_DROME Probable cytochrome P450 6d5 OS=Drosophila melanogaster OX=7227 GN=Cyp6d5 PE=2 SV=1	sp|Q9VFP1|CP6D5_DROME	Cyp6d5	57384	11	21.85	11	0	sp|Q9VFP1|CP6D5_DROME		21	21	5	11	3	2	13514284	16635395	3703876	5.00729e+06	13514284	16635395	3703876	5.00729e+06
>sp|Q06559|RS3_DROME 40S ribosomal protein S3 OS=Drosophila melanogaster OX=7227 GN=RpS3 PE=1 SV=1	sp|Q06559|RS3_DROME	RpS3	27471	6	27.64	6	0	sp|Q06559|RS3_DROME	sp|P23396|RS3_HUMAN	26	26	6	8	5	3	8888547	8716007	760609	402258	8888547	8716007	760609	402258
>sp|Q9I7S8|PUR6_DROME Multifunctional protein ADE2 OS=Drosophila melanogaster OX=7227 GN=Paics PE=2 SV=2	sp|Q9I7S8|PUR6_DROME	Paics	47281	6	17.48	6	0	sp|Q9I7S8|PUR6_DROME		12	12	5	7	0	0	11509591	9078817	232339	346630	11509591	9078817	232339	346630
>sp|Q9V438|PDIA6_DROME Protein disulfide-isomerase A6 homolog OS=Drosophila melanogaster OX=7227 GN=CaBP1 PE=1 SV=1	sp|Q9V438|PDIA6_DROME	CaBP1	46752	5	12.7	5	0	sp|Q9V438|PDIA6_DROME		7	7	5	1	0		4.06381e+06	2.68007e+06	189816		4.06381e+06	2.68007e+06	189816
>sp|O97125|HSP68_DROME Heat shock protein 68 OS=Drosophila melanogaster OX=7227 GN=Hsp68 PE=1 SV=1	sp|O97125|HSP68_DROME	Hsp68	69744	4	9.13	0	4	sp|O97125|HSP68_DROME	sp|P02825|HSP71_DROME; sp|P82910|HSP70_DROME; sp|Q8INI8|HSP72_DROME; sp|Q9BIR7|HSP75_DROME; sp|Q9BIS2|HSP73_DROME; sp|Q9GSU4|HSP72_DROSI; sp|Q9GSU7|HSP71_DROSI; sp|Q9VG58|HSP74_DROME	39	0	10	9	3	10	37744712	23517910	4.01114e+06	2206478	37744712	23517910	4.01114e+06	2206478
>sp|P18053|PSA4_DROME Proteasome subunit alpha type-4 OS=Drosophila melanogaster OX=7227 GN=Prosalpha3 PE=1 SV=2	sp|P18053|PSA4_DROME	Prosalpha3	29412	7	31.06	7	0	sp|P18053|PSA4_DROME	sp|Q9VA12|PSA4L_DROME	28	28	7	4	9	4	16043552	7856819	2837961	1.76656e+06	16043552	7856819	2837961	1.76656e+06
>sp|Q8I7C3|LASP1_DROME LIM and SH3 domain protein Lasp OS=Drosophila melanogaster OX=7227 GN=Lasp PE=1 SV=2	sp|Q8I7C3|LASP1_DROME	Lasp	74247	9	16.74	9	0	sp|Q8I7C3|LASP1_DROME		12	12	8	3	1	1	7.52476e+06	4.85255e+06	636633	243407	7.52476e+06	4.85255e+06	636633	243407
>sp|P50887|RL22_DROME 60S ribosomal protein L22 OS=Drosophila melanogaster OX=7227 GN=RpL22 PE=1 SV=2	sp|P50887|RL22_DROME	RpL22	30611	6	27.42	6	0	sp|P50887|RL22_DROME		13	13	6	2	5	0	9743679	2.92682e+06	4083266	563964	9743679	2.92682e+06	4083266	563964
>sp|Q7YTY6|SP42D_DROME Serine protease inhibitor 42Dd OS=Drosophila melanogaster OX=7227 GN=Spn42Dd PE=2 SV=1	sp|Q7YTY6|SP42D_DROME	Spn42Dd	41179	6	24.19	6	0	sp|Q7YTY6|SP42D_DROME		16	16	6	5	3	2	6132896	3.36393e+06	291120	536736	6132896	3.36393e+06	291120	536736
>sp|P78385|KRT83_HUMAN Keratin, type II cuticular Hb3 OS=Homo sapiens GN=KRT83 PE=1 SV=2	sp|P78385|KRT83_HUMAN	KRT83	54195	7	16.43	0	7	sp|P78385|KRT83_HUMAN	sp|P02539|K2M1_SHEEP; sp|P15241|K2M2_SHEEP; sp|Q9NSB4|KRT82_HUMAN	34	0	10	3	8	18	31412180	3152783	992720	27062394	31412180	3152783	992720	27062394
>sp|C0HKA0|RS14A_DROME 40S ribosomal protein S14a OS=Drosophila melanogaster OX=7227 GN=RpS14a PE=1 SV=1	sp|C0HKA0|RS14A_DROME	RpS14a	16265	5	26.49	5	0	sp|C0HKA0|RS14A_DROME; sp|C0HKA1|RS14B_DROME; sp|Q6XI08|RS14A_DROYA	sp|P62263|RS14_HUMAN	20	20	5	4	7	4	10039167	5060139	3.15929e+06	1389082	10039167	5060139	3.15929e+06	1389082
>sp|Q7K2G1|ADRM1_DROME Proteasomal ubiquitin receptor ADRM1 homolog OS=Drosophila melanogaster OX=7227 GN=Rpn13 PE=1 SV=1	sp|Q7K2G1|ADRM1_DROME	Rpn13	42013	5	23.14	5	0	sp|Q7K2G1|ADRM1_DROME		11	11	1	4	3	1	1.43811e+06	1.26319e+06	627184	310274	1.43811e+06	1.26319e+06	627184	310274
>sp|Q94518|NACA_DROME Nascent polypeptide-associated complex subunit alpha OS=Drosophila melanogaster OX=7227 GN=Nacalpha PE=1 SV=2	sp|Q94518|NACA_DROME	Nacalpha	23021	5	34.56	5	0	sp|Q94518|NACA_DROME		21	21	4	2	7	4	9022069	1.83109e+06	1.05146e+06	790251	9022069	1.83109e+06	1.05146e+06	790251
>sp|Q9VL18|EF1D_DROME Probable elongation factor 1-delta OS=Drosophila melanogaster OX=7227 GN=eEF1delta PE=1 SV=1	sp|Q9VL18|EF1D_DROME	eEF1delta	28935	4	21.48	4	0	sp|Q9VL18|EF1D_DROME		4	4	4	0			4.46078e+06	855592			4.46078e+06	855592
>sp|Q9W141|ATPK_DROME Putative ATP synthase subunit f, mitochondrial OS=Drosophila melanogaster OX=7227 GN=ATPsynF PE=3 SV=1	sp|Q9W141|ATPK_DROME	ATPsynF	12483	6	49.53	6	0	sp|Q9W141|ATPK_DROME		41	41	7	6	15	12	18176154	9775879	26571620	15124112	18176154	9775879	26571620	15124112
>sp|P62085|RS7_DROYA 40S ribosomal protein S7 OS=Drosophila yakuba OX=7245 GN=RpS7 PE=2 SV=1	sp|P62085|RS7_DROYA	RpS7	22156	8	51.55	8	0	sp|P62085|RS7_DROYA; sp|Q9VA91|RS7_DROME		18	18	6	5	2	1	7.42269e+06	6859258	1.59642e+06	4.15588e+06	7.42269e+06	6859258	1.59642e+06	4.15588e+06
>sp|P02299|H3_DROME Histone H3 OS=Drosophila melanogaster OX=7227 GN=His3 PE=1 SV=4	sp|P02299|H3_DROME	His3	15388	1	23.53	1	0	sp|P02299|H3_DROME; sp|P84236|H3_DROHY		9	9			2	1			7773782	1.72895e+06			7773782	1.72895e+06
>sp|Q9VZX9|SAHH2_DROME Adenosylhomocysteinase-like 1 OS=Drosophila melanogaster OX=7227 GN=AhcyL1 PE=1 SV=1	sp|Q9VZX9|SAHH2_DROME	AhcyL1	56978	5	10.94	5	0	sp|Q9VZX9|SAHH2_DROME	sp|P50245|SAHH3_DROME	13	13	6	5		0	9135390	3.25841e+06		142358	9135390	3.25841e+06		142358
>sp|P02768ups|ALBU_HUMAN_UPS Serum albumin (Chain 26-609) - Homo sapiens (Human)	sp|P02768ups|ALBU_HUMAN_UPS		66357	7	13.87	5	2	sp|P02768ups|ALBU_HUMAN_UPS		175	10	66	89	1	6	21412262	19102872	537228	1.53003e+06	21412262	19102872	537228	1.53003e+06
>sp|Q15323|K1H1_HUMAN Keratin, type I cuticular Ha1 OS=Homo sapiens GN=KRT31 PE=2 SV=3	sp|Q15323|K1H1_HUMAN	KRT31	47237	8	20.91	3	5	sp|Q15323|K1H1_HUMAN	sp|O76009|KT33A_HUMAN; sp|O76015|KRT38_HUMAN; sp|P02534|K1M1_SHEEP; sp|P25690|K1M2_SHEEP; sp|Q14532|K1H2_HUMAN; sp|Q92764|KRT35_HUMAN	13	3	9	4	0	0	10415304	3817331	148745	258647	10415304	3817331	148745	258647
>sp|P48584|ADH_DROBO Alcohol dehydrogenase OS=Drosophila borealis OX=40368 GN=Adh PE=3 SV=2	sp|P48584|ADH_DROBO	Adh	27578	3	25.98	2	1	sp|P48584|ADH_DROBO	sp|P48586|ADH1_DROMN; sp|Q27404|ADH_DROLA	34	8	8	3	4	3	51608896	37709068	5.39791e+06	273610	51608896	37709068	5.39791e+06	273610
>sp|P48461|PP11_DROME Serine/threonine-protein phosphatase alpha-1 isoform OS=Drosophila melanogaster OX=7227 GN=Pp1alpha-96A PE=1 SV=1	sp|P48461|PP11_DROME	Pp1alpha-96A	37370	6	25.08	1	5	sp|P48461|PP11_DROME	sp|P62143|PP1B_RABIT	14	1	3	0	8	3	1.86182e+06	955752	6.19353e+06	2.21654e+06	1.86182e+06	955752	6.19353e+06	2.21654e+06
>sp|Q7K2D2|DCTN2_DROME Dynactin subunit 2 OS=Drosophila melanogaster OX=7227 GN=DCTN2-p50 PE=1 SV=1	sp|Q7K2D2|DCTN2_DROME	DCTN2-p50	41998	7	21.05	5	2	sp|Q7K2D2|DCTN2_DROME		15	10	2	3	5	4	4.42035e+06	3.75745e+06	1.22774e+06	1323886	4.42035e+06	3.75745e+06	1.22774e+06	1323886
>sp|P20477|GLNA1_DROME Glutamine synthetase 1, mitochondrial OS=Drosophila melanogaster OX=7227 GN=Gs1 PE=2 SV=3	sp|P20477|GLNA1_DROME	Gs1	44396	4	15.79	4	0	sp|P20477|GLNA1_DROME		8	8	5	3			5.78382e+06	2.34406e+06			5.78382e+06	2.34406e+06
>sp|P51552|ADH_ZAPTU Alcohol dehydrogenase OS=Zaprionus tuberculatus OX=7297 GN=Adh PE=3 SV=1	sp|P51552|ADH_ZAPTU	Adh	27777	3	23.44	1	2	sp|P51552|ADH_ZAPTU	sp|P23236|ADH1_DROHY; sp|P23237|ADH2_DROHY	16	7	4	2	3	2	58594280	45261944	5517513	521824	58594280	45261944	5517513	521824
>sp|P09369|ADH2_DROMO Alcohol dehydrogenase 2 OS=Drosophila mojavensis OX=7230 GN=Adh2 PE=3 SV=3	sp|P09369|ADH2_DROMO	Adh2	27605	3	18.5	1	2	sp|P09369|ADH2_DROMO; sp|P09370|ADH1_DROMO	sp|P07160|ADH2_DROMU; sp|P24267|ADH2_DROWH; sp|Q07588|ADH_DROIM	27	1	7	7	6	5	105464320	65165776	2.72276e+06	1968019	105464320	65165776	2.72276e+06	1968019
>sp|P07161|ADH1_DROMU Alcohol dehydrogenase 1 OS=Drosophila mulleri OX=7231 GN=Adh1 PE=3 SV=2	sp|P07161|ADH1_DROMU	Adh1	27495	3	18.5	0	3	sp|P07161|ADH1_DROMU; sp|P12854|ADH1_DRONA; sp|P25720|ADH2_DROBU; sp|P25721|ADH_DROMY; sp|P27581|ADH2_DROAR	sp|P07160|ADH2_DROMU; sp|P23236|ADH1_DROHY; sp|P23237|ADH2_DROHY; sp|P24267|ADH2_DROWH; sp|Q07588|ADH_DROIM	27	0	7	7	6	5	105464320	65165776	2.72276e+06	1968019	105464320	65165776	2.72276e+06	1968019
>sp|O18413|PRS8_DROME 26S proteasome regulatory subunit 8 OS=Drosophila melanogaster OX=7227 GN=Rpt6 PE=1 SV=2	sp|O18413|PRS8_DROME	Rpt6	45857	5	14.32	5	0	sp|O18413|PRS8_DROME		11	11	4	7	0	0	7.1172e+06	6123072	102070	27166.8	7.1172e+06	6123072	102070	27166.8
>sp|Q9VHS2|COX7A_DROME Cytochrome c oxidase subunit 7A, mitochondrial OS=Drosophila melanogaster OX=7227 GN=COX7A PE=3 SV=1	sp|Q9VHS2|COX7A_DROME	COX7A	9902	5	48.31	5	0	sp|Q9VHS2|COX7A_DROME		36	36	4	2	19	10	5214979	2.69891e+06	7183045	4.15259e+06	5214979	2.69891e+06	7183045	4.15259e+06
>sp|Q7K5M0|SCARF_DROME Inactive serine protease scarface OS=Drosophila melanogaster OX=7227 GN=scaf PE=1 SV=1	sp|Q7K5M0|SCARF_DROME	scaf	71417	3	7.33	3	0	sp|Q7K5M0|SCARF_DROME		5	5	1		3		238404		722830		238404		722830
>sp|Q9W3J5|SYFA_DROME Phenylalanine--tRNA ligase alpha subunit OS=Drosophila melanogaster OX=7227 GN=alpha-PheRS PE=1 SV=1	sp|Q9W3J5|SYFA_DROME	alpha-PheRS	55684	8	18.27	8	0	sp|Q9W3J5|SYFA_DROME		14	14	10	4	0		14558594	4.20306e+06	661578		14558594	4.20306e+06	661578
>sp|P00408|COX2_DROME Cytochrome c oxidase subunit 2 OS=Drosophila melanogaster OX=7227 GN=mt:CoII PE=3 SV=1	sp|P00408|COX2_DROME	mt:CoII	26191	3	20.18	3	0	sp|P00408|COX2_DROME	sp|P00409|COX2_DROYA; sp|P29856|COX2_DROAM; sp|P29860|COX2_DROLO; sp|P50253|COX2_DROSI; sp|P67795|COX2_DRONR; sp|P67796|COX2_DROTO; sp|P67797|COX2_DROMI; sp|P67798|COX2_DROPE; sp|P67799|COX2_DROPS; sp|P84201|COX2_DROAL; sp|P84202|COX2_DROAT; sp|P84287|COX2_DROAZ; sp|Q85TA0|COX2_DROAI	13	13	4	2	2	2	31252136	13933193	18021860	20251258	31252136	13933193	18021860	20251258
>sp|C0HK95|FAU_DROME Protein anoxia up-regulated OS=Drosophila melanogaster OX=7227 GN=fau PE=2 SV=1	sp|C0HK95|FAU_DROME	fau	14371	6	62.6	5	1	sp|C0HK95|FAU_DROME		18	14	5	6	5	2	18044070	20428486	6189358	4.1332e+06	18044070	20428486	6189358	4.1332e+06
>sp|P78386|KRT85_HUMAN Keratin, type II cuticular Hb5 OS=Homo sapiens GN=KRT85 PE=1 SV=1	sp|P78386|KRT85_HUMAN	KRT85	55802	8	18.15	3	5	sp|P78386|KRT85_HUMAN	sp|P25691|K2M3_SHEEP; sp|Q9NSB4|KRT82_HUMAN	34	5	9	4	8	18	28354020	2.96702e+06	1.08678e+06	27212942	28354020	2.96702e+06	1.08678e+06	27212942
>sp|P54351|NSF2_DROME Vesicle-fusing ATPase 2 OS=Drosophila melanogaster OX=7227 GN=Nsf2 PE=2 SV=2	sp|P54351|NSF2_DROME	Nsf2	83434	5	7.58	5	0	sp|P54351|NSF2_DROME	sp|P46461|NSF1_DROME	5	5	0	5	0	0	724437	1.54471e+06	699240	388627	724437	1.54471e+06	699240	388627
>sp|P13469|MODU_DROME DNA-binding protein modulo OS=Drosophila melanogaster OX=7227 GN=mod PE=1 SV=2	sp|P13469|MODU_DROME	mod	60310	5	13.28	5	0	sp|P13469|MODU_DROME		8	8	6	2		0	3862182	2.5495e+06		2.21978e+06	3862182	2.5495e+06		2.21978e+06
>sp|Q9W1C9|PEB3_DROME Ejaculatory bulb-specific protein 3 OS=Drosophila melanogaster OX=7227 GN=EbpIII PE=2 SV=2	sp|Q9W1C9|PEB3_DROME	EbpIII	14540	5	34.92	5	0	sp|Q9W1C9|PEB3_DROME		24	24	5	6	5	3	42431700	24031502	2.14585e+06	1.57607e+06	42431700	24031502	2.14585e+06	1.57607e+06
>sp|O76011|KRT34_HUMAN Keratin, type I cuticular Ha4 OS=Homo sapiens GN=KRT34 PE=2 SV=2	sp|O76011|KRT34_HUMAN	KRT34	49424	5	11.01	1	4	sp|O76011|KRT34_HUMAN	sp|O76015|KRT38_HUMAN; sp|Q92764|KRT35_HUMAN	9	1	6	3	0	0	7.2428e+06	2585585	47503.6	194621	7.2428e+06	2585585	47503.6	194621
>sp|Q24208|IF2G_DROME Eukaryotic translation initiation factor 2 subunit 3 OS=Drosophila melanogaster OX=7227 GN=eIF2gamma PE=2 SV=1	sp|Q24208|IF2G_DROME	eIF2gamma	51485	7	17.47	7	0	sp|Q24208|IF2G_DROME	sp|P45975|SUV39_DROME; sp|Q294B9|SUV39_DROPS	11	11	7	4	0	0	10214155	6.03971e+06	65597.4	91919.6	10214155	6.03971e+06	65597.4	91919.6
>sp|Q9V3N1|SP27A_DROME Serine protease inhibitor 27A OS=Drosophila melanogaster OX=7227 GN=Spn27A PE=1 SV=1	sp|Q9V3N1|SP27A_DROME	Spn27A	49795	5	14.09	5	0	sp|Q9V3N1|SP27A_DROME		13	13	4	3	4	0	8692752	4.11334e+06	543328	148635	8692752	4.11334e+06	543328	148635
>sp|P20241|NRG_DROME Neuroglian OS=Drosophila melanogaster OX=7227 GN=Nrg PE=1 SV=2	sp|P20241|NRG_DROME	Nrg	143618	7	6.22	7	0	sp|P20241|NRG_DROME		13	13	4	1	4	4	1.85427e+06	460121	2.22353e+06	1922943	1.85427e+06	460121	2.22353e+06	1922943
>sp|P25161|PSMD3_DROME Probable 26S proteasome non-ATPase regulatory subunit 3 OS=Drosophila melanogaster OX=7227 GN=Rpn3 PE=2 SV=1	sp|P25161|PSMD3_DROME	Rpn3	56004	6	11.13	6	0	sp|P25161|PSMD3_DROME		12	12	5	7	0	0	3831057	4729183	239401	53879.2	3831057	4729183	239401	53879.2
>sp|Q9VCA5|SYFB_DROME Phenylalanine--tRNA ligase beta subunit OS=Drosophila melanogaster OX=7227 GN=beta-PheRS PE=1 SV=1	sp|Q9VCA5|SYFB_DROME	beta-PheRS	65778	7	14.09	7	0	sp|Q9VCA5|SYFB_DROME		14	14	8	6		0	11593377	6.20766e+06		57223.1	11593377	6.20766e+06		57223.1
>sp|P36179|2AAA_DROME Serine/threonine-protein phosphatase PP2A 65 kDa regulatory subunit OS=Drosophila melanogaster OX=7227 GN=Pp2A-29B PE=2 SV=4	sp|P36179|2AAA_DROME	Pp2A-29B	65424	5	12.35	5	0	sp|P36179|2AAA_DROME		7	7	1	4	0		2824177	7166410	432203		2824177	7166410	432203
>sp|Q9VWG3|RS10B_DROME 40S ribosomal protein S10b OS=Drosophila melanogaster OX=7227 GN=RpS10b PE=1 SV=2	sp|Q9VWG3|RS10B_DROME	RpS10b	17878	4	23.75	4	0	sp|Q9VWG3|RS10B_DROME	sp|Q9VB14|RS10A_DROME	20	20	2	3	11	3	9965867	3685732	2.15715e+06	974129	9965867	3685732	2.15715e+06	974129
>sp|P41042|RS4_DROME 40S ribosomal protein S4 OS=Drosophila melanogaster OX=7227 GN=RpS4 PE=1 SV=2	sp|P41042|RS4_DROME	RpS4	29134	5	23.37	5	0	sp|P41042|RS4_DROME		11	11	3	0	5	3	7478112	3.32956e+06	2.91301e+06	578799	7478112	3.32956e+06	2.91301e+06	578799
>sp|P40301|PSA2_DROME Proteasome subunit alpha type-2 OS=Drosophila melanogaster OX=7227 GN=Prosalpha2 PE=1 SV=1	sp|P40301|PSA2_DROME	Prosalpha2	25907	3	14.96	3	0	sp|P40301|PSA2_DROME		17	17	4	3	3	4	5.62607e+06	3203623	2.011e+06	1.86481e+06	5.62607e+06	3203623	2.011e+06	1.86481e+06
>sp|P61209|ARF1_DROME ADP-ribosylation factor 1 OS=Drosophila melanogaster OX=7227 GN=Arf79F PE=1 SV=2	sp|P61209|ARF1_DROME	Arf79F	20688	3	18.68	3	0	sp|P61209|ARF1_DROME; sp|P61210|ARF1_LOCMI	sp|P40945|ARF2_DROME	8	8	5	2	1		5251585	1.87918e+06	363955		5251585	1.87918e+06	363955
>sp|Q27597|NCPR_DROME NADPH--cytochrome P450 reductase OS=Drosophila melanogaster OX=7227 GN=Cpr PE=2 SV=2	sp|Q27597|NCPR_DROME	Cpr	76347	6	11.34	6	0	sp|Q27597|NCPR_DROME		16	16	5	5	1	5	2.29529e+06	2.06448e+06	331407	468694	2.29529e+06	2.06448e+06	331407	468694
>sp|Q94887|NRX4_DROME Neurexin-4 OS=Drosophila melanogaster OX=7227 GN=Nrx-IV PE=1 SV=2	sp|Q94887|NRX4_DROME	Nrx-IV	145468	6	5.92	6	0	sp|Q94887|NRX4_DROME		10	10	0		1	9	3.51528e+06		1.1063e+06	3.73766e+06	3.51528e+06		1.1063e+06	3.73766e+06
>sp|P24156|L2CC_DROME Protein l(2)37Cc OS=Drosophila melanogaster OX=7227 GN=l(2)37Cc PE=2 SV=2	sp|P24156|L2CC_DROME	l(2)37Cc	30384	4	17.39	4	0	sp|P24156|L2CC_DROME		25	25	6	3	5	5	6.81786e+06	3.68679e+06	607584	507284	6.81786e+06	3.68679e+06	607584	507284
>sp|Q14525|KT33B_HUMAN Keratin, type I cuticular Ha3-II OS=Homo sapiens GN=KRT33B PE=2 SV=3	sp|Q14525|KT33B_HUMAN	KRT33B	46214	6	15.84	2	4	sp|Q14525|KT33B_HUMAN	sp|O76015|KRT38_HUMAN; sp|Q92764|KRT35_HUMAN	11	2	7	4	0	0	9536194	3.50267e+06	101241	293339	9536194	3.50267e+06	101241	293339
>sp|Q9VU58|NPLP2_DROME Neuropeptide-like 2 OS=Drosophila melanogaster OX=7227 GN=Nplp2 PE=1 SV=1	sp|Q9VU58|NPLP2_DROME	Nplp2	9412	3	40.7	3	0	sp|Q9VU58|NPLP2_DROME		22	22	4	5	8	5	15962489	19295518	4903418	2789203	15962489	19295518	4903418	2789203
>sp|B3P9W1|RS3A_DROER 40S ribosomal protein S3a OS=Drosophila erecta OX=7220 GN=RpS3A PE=3 SV=1	sp|B3P9W1|RS3A_DROER	RpS3A	30340	4	17.16	4	0	sp|B3P9W1|RS3A_DROER; sp|B4H9N7|RS3A_DROPE; sp|B4IL76|RS3A_DROSE; sp|B4L7F0|RS3A_DROMO; sp|B4MEW8|RS3A_DROVI; sp|P55830|RS3A_DROME; sp|Q29CU2|RS3A_DROPS	sp|B3N1G9|RS3A_DROAN; sp|B4JZQ9|RS3A_DROGR; sp|B4NHI4|RS3A_DROWI	14	14	6	3	5	0	9448604	5.37954e+06	1.13294e+06	80605.2	9448604	5.37954e+06	1.13294e+06	80605.2
>sp|B4I195|EIF3I_DROSE Eukaryotic translation initiation factor 3 subunit I OS=Drosophila sechellia OX=7238 GN=eIF3i PE=3 SV=1	sp|B4I195|EIF3I_DROSE	eIF3i	36160	6	24.54	3	3	sp|B4I195|EIF3I_DROSE; sp|O02195|EIF3I_DROME	sp|B3MVL6|EIF3I_DROAN; sp|B3N4C7|EIF3I_DROER; sp|B4GSH1|EIF3I_DROPE; sp|B4JB43|EIF3I_DROGR; sp|B4KGX9|EIF3I_DROMO; sp|B4LUA5|EIF3I_DROVI; sp|B4NW98|EIF3I_DROYA; sp|B4Q354|EIF3I_DROSI; sp|Q29L19|EIF3I_DROPS	11	6	8	3	0		3.77252e+06	1.34276e+06	21564.9		3.77252e+06	1.34276e+06	21564.9
>sp|P31007|DLG1_DROME Disks large 1 tumor suppressor protein OS=Drosophila melanogaster OX=7227 GN=dlg1 PE=1 SV=2	sp|P31007|DLG1_DROME	dlg1	106673	5	6.91	5	0	sp|P31007|DLG1_DROME		12	12	3	5	2	2	3.03109e+06	2.75211e+06	1.39464e+06	791736	3.03109e+06	2.75211e+06	1.39464e+06	791736
>sp|Q9VCI3|LSD1_DROME Lipid storage droplets surface-binding protein 1 OS=Drosophila melanogaster OX=7227 GN=Lsd-1 PE=2 SV=2	sp|Q9VCI3|LSD1_DROME	Lsd-1	48833	3	10.67	3	0	sp|Q9VCI3|LSD1_DROME		7	7	2	4		1	926551	1.83245e+06		260323	926551	1.83245e+06		260323
>sp|C4NYP8|F10A1_DROME Hsc70-interacting protein 1 OS=Drosophila melanogaster OX=7227 GN=HIP PE=1 SV=2	sp|C4NYP8|F10A1_DROME	HIP	41037	5	14.32	5	0	sp|C4NYP8|F10A1_DROME; sp|Q86DS1|F10A2_DROME		7	7	4	2	0		1.92237e+06	1.00812e+06	14556		1.92237e+06	1.00812e+06	14556
>sp|P08144|AMYA_DROME Alpha-amylase A OS=Drosophila melanogaster OX=7227 GN=Amy-p PE=2 SV=1	sp|P08144|AMYA_DROME	Amy-p	53746	3	7.49	3	0	sp|P08144|AMYA_DROME; sp|P54215|AMYA_DROMA; sp|P81641|AMYB_DROME	sp|O18345|AMY2_DROAN; sp|P83833|AMYA_DROYA; sp|Q23835|AMY1_DROAN; sp|Q9BN01|AMYB_DROYA	3	3	3	0			1.87482e+06	483339			1.87482e+06	483339
>sp|P11146|HSP7B_DROME Heat shock 70 kDa protein cognate 2 OS=Drosophila melanogaster OX=7227 GN=Hsc70-2 PE=1 SV=2	sp|P11146|HSP7B_DROME	Hsc70-2	69722	3	6.79	0	3	sp|P11146|HSP7B_DROME		33	0	10	7	2	10	30829076	17220864	1256939	2206478	30829076	17220864	1256939	2206478
>sp|Q24407|ATP5J_DROME ATP synthase-coupling factor 6, mitochondrial OS=Drosophila melanogaster OX=7227 GN=ATPsynCF6 PE=3 SV=1	sp|Q24407|ATP5J_DROME	ATPsynCF6	11936	3	30.19	3	0	sp|Q24407|ATP5J_DROME		21	21	1	2	15	4	7180490	3.20146e+06	4.26113e+06	2789476	7180490	3.20146e+06	4.26113e+06	2789476
>sp|P55841|RL14_DROME 60S ribosomal protein L14 OS=Drosophila melanogaster OX=7227 GN=RpL14 PE=1 SV=1	sp|P55841|RL14_DROME	RpL14	19174	3	19.88	3	0	sp|P55841|RL14_DROME	sp|P50914|RL14_HUMAN; sp|Q95ZE8|RL14_DROVI	12	12	3	2	6		3714338	712181	595233		3714338	712181	595233
>sp|Q08473|SQD_DROME RNA-binding protein squid OS=Drosophila melanogaster OX=7227 GN=sqd PE=1 SV=3	sp|Q08473|SQD_DROME	sqd	36184	4	14.53	4	0	sp|Q08473|SQD_DROME		10	10	4	3	0	3	10261468	3053459	2.4969e+06	2.5993e+06	10261468	3053459	2.4969e+06	2.5993e+06
>sp|P00761|TRYP_PIG Trypsin OS=Sus scrofa PE=1 SV=1	sp|P00761|TRYP_PIG		24409	3	19.48	3	0	sp|P00761|TRYP_PIG		35	35	6	11	11	6	303914432	333183200	55954220	47078876	303914432	333183200	55954220	47078876
>sp|Q9VLZ7|C4D21_DROME Probable cytochrome P450 4d21 OS=Drosophila melanogaster OX=7227 GN=Cyp4d21 PE=3 SV=1	sp|Q9VLZ7|C4D21_DROME	Cyp4d21	58265	6	18.4	6	0	sp|Q9VLZ7|C4D21_DROME		9	9		4	0	5		5.93154e+06	136207	1.14491e+06		5.93154e+06	136207	1.14491e+06
>sp|P12370|KAPC1_DROME cAMP-dependent protein kinase catalytic subunit 1 OS=Drosophila melanogaster OX=7227 GN=Pka-C1 PE=1 SV=3	sp|P12370|KAPC1_DROME	Pka-C1	40839	4	6.8	4	0	sp|P12370|KAPC1_DROME		8	8	3	5	0	1	4956047	4.51513e+06	43102.1	382771	4956047	4.51513e+06	43102.1	382771
>sp|P05389|RLA2_DROME 60S acidic ribosomal protein P2 OS=Drosophila melanogaster OX=7227 GN=RpLP2 PE=1 SV=1	sp|P05389|RLA2_DROME	RpLP2	11757	4	56.64	4	0	sp|P05389|RLA2_DROME		9	9	2	3	2	2	4.19646e+06	2272538	2901198	2.33706e+06	4.19646e+06	2272538	2901198	2.33706e+06
>sp|Q9VFC8|GYS_DROME Glycogen [starch] synthase OS=Drosophila melanogaster OX=7227 GN=GlyS PE=1 SV=2	sp|Q9VFC8|GYS_DROME	GlyS	81754	5	7.76	5	0	sp|Q9VFC8|GYS_DROME		12	12	4	6	1	1	4.82213e+06	9711829	303995	250873	4.82213e+06	9711829	303995	250873
>sp|Q27580|SAHH_DROME Adenosylhomocysteinase OS=Drosophila melanogaster OX=7227 GN=Ahcy PE=1 SV=2	sp|Q27580|SAHH_DROME	Ahcy	47366	9	24.31	9	0	sp|Q27580|SAHH_DROME		17	17	7	8	0	0	13670434	6.23041e+06	520363	659229	13670434	6.23041e+06	520363	659229
>sp|C0HL66|H33A_DROME Histone H3.3A OS=Drosophila melanogaster OX=7227 GN=His3.3A PE=1 SV=1	sp|C0HL66|H33A_DROME	His3.3A	15328	2	30.88	2	0	sp|C0HL66|H33A_DROME; sp|C0HL67|H33B_DROME; sp|P84250|H33_DROHY		8	8	0		2	2	208791		5.36379e+06	3315242	208791		5.36379e+06	3315242
>sp|O16797|RL3_DROME 60S ribosomal protein L3 OS=Drosophila melanogaster OX=7227 GN=RpL3 PE=1 SV=3	sp|O16797|RL3_DROME	RpL3	46916	2	7.69	2	0	sp|O16797|RL3_DROME		7	7	2	2	1	2	3515730	1394864	914402	445848	3515730	1394864	914402	445848
>sp|Q9NSB2|KRT84_HUMAN Keratin, type II cuticular Hb4 OS=Homo sapiens GN=KRT84 PE=2 SV=2	sp|Q9NSB2|KRT84_HUMAN	KRT84	64842	6	8.83	3	3	sp|Q9NSB2|KRT84_HUMAN	sp|Q9NSB4|KRT82_HUMAN	38	11	9	2	8	26	40512028	2.00872e+06	1.03703e+06	39103728	40512028	2.00872e+06	1.03703e+06	39103728
>sp|Q9W058|SCOT_DROME Succinyl-CoA:3-ketoacid-coenzyme A transferase, mitochondrial OS=Drosophila melanogaster OX=7227 GN=SCOT PE=1 SV=1	sp|Q9W058|SCOT_DROME	SCOT	54904	7	16.67	7	0	sp|Q9W058|SCOT_DROME		14	14	7	5	0	0	9377222	4.17067e+06	68472.7	299684	9377222	4.17067e+06	68472.7	299684
>sp|Q9V3P6|PSMD1_DROME 26S proteasome non-ATPase regulatory subunit 1 OS=Drosophila melanogaster OX=7227 GN=Rpn2 PE=1 SV=1	sp|Q9V3P6|PSMD1_DROME	Rpn2	113199	5	4.71	5	0	sp|Q9V3P6|PSMD1_DROME		5	5	0	5	0		969553	2450030	31200.3		969553	2450030	31200.3
>sp|P10379|UZIP_DROME Protein unzipped OS=Drosophila melanogaster OX=7227 GN=uzip PE=1 SV=2	sp|P10379|UZIP_DROME	uzip	54308	5	13.32	5	0	sp|P10379|UZIP_DROME		7	7	3	3	0		3.69115e+06	2.26494e+06	40128		3.69115e+06	2.26494e+06	40128
>sp|Q9W237|RS16_DROME 40S ribosomal protein S16 OS=Drosophila melanogaster OX=7227 GN=RpS16 PE=1 SV=1	sp|Q9W237|RS16_DROME	RpS16	16775	4	29.73	4	0	sp|Q9W237|RS16_DROME		8	8	3	3	1	0	3.61316e+06	2.06417e+06	262668	134496	3.61316e+06	2.06417e+06	262668	134496
>sp|P41073|PEP_DROME Zinc finger protein on ecdysone puffs OS=Drosophila melanogaster OX=7227 GN=Pep PE=1 SV=1	sp|P41073|PEP_DROME	Pep	78048	6	10.06	6	0	sp|P41073|PEP_DROME		11	11	6	4	1		6.16322e+06	2732985	618691		6.16322e+06	2732985	618691
>sp|Q8SY61|OB56D_DROME General odorant-binding protein 56d OS=Drosophila melanogaster OX=7227 GN=Obp56d PE=1 SV=2	sp|Q8SY61|OB56D_DROME	Obp56d	14119	3	35.11	3	0	sp|Q8SY61|OB56D_DROME		16	16	1	0	13	2	5.66307e+06	497383	4518565	785438	5.66307e+06	497383	4518565	785438
>sp|Q9V4N3|CYB5_DROME Cytochrome b5 OS=Drosophila melanogaster OX=7227 GN=Cyt-b5 PE=2 SV=1	sp|Q9V4N3|CYB5_DROME	Cyt-b5	15206	3	31.34	3	0	sp|Q9V4N3|CYB5_DROME		9	9	3	3	3	0	3.06389e+06	3.02774e+06	853707	689488	3.06389e+06	3.02774e+06	853707	689488
>sp|Q00168|KCC2A_DROME Calcium/calmodulin-dependent protein kinase type II alpha chain OS=Drosophila melanogaster OX=7227 GN=CaMKII PE=1 SV=1	sp|Q00168|KCC2A_DROME	CaMKII	59920	5	13.21	5	0	sp|Q00168|KCC2A_DROME		6	6	2	4			2.31513e+06	1.89004e+06			2.31513e+06	1.89004e+06
>sp|Q9VI10|SMD2_DROME Probable small nuclear ribonucleoprotein Sm D2 OS=Drosophila melanogaster OX=7227 GN=SmD2 PE=1 SV=1	sp|Q9VI10|SMD2_DROME	SmD2	13504	4	31.93	4	0	sp|Q9VI10|SMD2_DROME		7	7	2	2	2	1	2.17072e+06	1023381	1.41301e+06	431341	2.17072e+06	1023381	1.41301e+06	431341
>sp|B4I2A8|KAD2_DROSE Adenylate kinase OS=Drosophila sechellia OX=7238 GN=Adk2-1 PE=3 SV=1	sp|B4I2A8|KAD2_DROSE	Adk2-1	26543	5	25	5	0	sp|B4I2A8|KAD2_DROSE; sp|B4PAR6|KAD2_DROYA; sp|B4QBH8|KAD2_DROSI; sp|Q9U915|KAD2_DROME	sp|B3MCQ5|KAD2_DROAN; sp|B3NQ53|KAD2_DROER; sp|B4J672|KAD2_DROGR; sp|B4KLY1|KAD2_DROMO; sp|B4LP08|KAD2_DROVI; sp|B4MQT3|KAD2_DROWI; sp|Q290A8|KAD2_DROPS	9	9	4	2	2	1	12194100	5443968	1.21049e+06	863345	12194100	5443968	1.21049e+06	863345
>sp|Q6AWN0|MTND_DROME 1,2-dihydroxy-3-keto-5-methylthiopentene dioxygenase OS=Drosophila melanogaster OX=7227 GN=Adi1 PE=2 SV=2	sp|Q6AWN0|MTND_DROME	Adi1	22255	2	13.98	2	0	sp|Q6AWN0|MTND_DROME		2	2	2	0			714478	171408			714478	171408
>sp|Q9VQG4|COLT_DROME Congested-like trachea protein OS=Drosophila melanogaster OX=7227 GN=colt PE=2 SV=1	sp|Q9VQG4|COLT_DROME	colt	32952	4	17.32	4	0	sp|Q9VQG4|COLT_DROME	sp|Q9VM51|MME1_DROME	12	12	1	3	3	3	1733225	1.38318e+06	1019180	374272	1733225	1.38318e+06	1019180	374272
>sp|Q9VW26|OAT_DROME Ornithine aminotransferase, mitochondrial OS=Drosophila melanogaster OX=7227 GN=Oat PE=2 SV=1	sp|Q9VW26|OAT_DROME	Oat	47312	4	11.14	4	0	sp|Q9VW26|OAT_DROME	sp|P49724|OAT_DROAN	6	6	5	1		0	4226105	1.60711e+06		192243	4226105	1.60711e+06		192243
>sp|Q9VG96|GSTD4_DROME Glutathione S-transferase D4 OS=Drosophila melanogaster OX=7227 GN=GstD4 PE=1 SV=1	sp|Q9VG96|GSTD4_DROME	GstD4	24736	2	13.95	2	0	sp|Q9VG96|GSTD4_DROME	sp|Q9VG98|GSTD2_DROME	3	3	1	0	1	1	1.08494e+06	341023	8619021	10628386	1.08494e+06	341023	8619021	10628386
>sp|B3MLA8|RS21_DROAN 40S ribosomal protein S21 OS=Drosophila ananassae OX=7217 GN=RpS21 PE=3 SV=1	sp|B3MLA8|RS21_DROAN	RpS21	9167	3	50.6	3	0	sp|B3MLA8|RS21_DROAN; sp|B3NA78|RS21_DROER; sp|B4GSC0|RS21_DROPE; sp|B4I2S0|RS21_DROSE; sp|B4N002|RS21_DROWI; sp|O76927|RS21_DROME; sp|Q29KF5|RS21_DROPS; sp|Q6XIR2|RS21_DROYA	sp|B4JZG4|RS21_DROGR; sp|B4KIE3|RS21_DROMO; sp|B4LQD3|RS21_DROVI; sp|B4Q8M1|RS21_DROSI	8	8	3	1	3	1	1872253	1.0968e+06	765952	341135	1872253	1.0968e+06	765952	341135
>sp|Q9V429|THIO2_DROME Thioredoxin-2 OS=Drosophila melanogaster OX=7227 GN=Trx-2 PE=1 SV=3	sp|Q9V429|THIO2_DROME	Trx-2	11737	4	23.58	4	0	sp|Q9V429|THIO2_DROME		9	9	2	1	2	3	4727842	2.85531e+06	2.10116e+06	1.28668e+06	4727842	2.85531e+06	2.10116e+06	1.28668e+06
>sp|P36951|HYI_DROME Putative hydroxypyruvate isomerase OS=Drosophila melanogaster OX=7227 GN=Gip PE=2 SV=1	sp|P36951|HYI_DROME	Gip	29093	5	26.14	5	0	sp|P36951|HYI_DROME		11	11	3	3	4	0	6332880	3.13472e+06	816070	205773	6332880	3.13472e+06	816070	205773
>sp|B4M8Y0|ADH_DROVI Alcohol dehydrogenase OS=Drosophila virilis OX=7244 GN=Adh1 PE=2 SV=1	sp|B4M8Y0|ADH_DROVI	Adh1	27608	2	18.5	0	2	sp|B4M8Y0|ADH_DROVI; sp|P48585|ADH_DROFL; sp|P48587|ADH2_DROMN	sp|P23236|ADH1_DROHY; sp|P23237|ADH2_DROHY	27	0	7	2	3	3	13927075	4173421	265682	273610	13927075	4173421	265682	273610
>sp|Q960W6|FACR3_DROME Putative fatty acyl-CoA reductase CG8306 OS=Drosophila melanogaster OX=7227 GN=CG8306 PE=2 SV=1	sp|Q960W6|FACR3_DROME	CG8306	58466	6	14.15	6	0	sp|Q960W6|FACR3_DROME		10	10	0	7	2	1	1.45889e+06	2744424	443638	135453	1.45889e+06	2744424	443638	135453
>sp|Q27268|DX39B_DROME ATP-dependent RNA helicase WM6 OS=Drosophila melanogaster OX=7227 GN=Hel25E PE=1 SV=1	sp|Q27268|DX39B_DROME	Hel25E	48652	4	11.08	4	0	sp|Q27268|DX39B_DROME		9	9	2	4	1	2	2534113	2.11373e+06	199773	281160	2534113	2.11373e+06	199773	281160
>sp|P31009|RS2_DROME 40S ribosomal protein S2 OS=Drosophila melanogaster OX=7227 GN=RpS2 PE=1 SV=2	sp|P31009|RS2_DROME	RpS2	28900	5	25.84	5	0	sp|P31009|RS2_DROME	sp|P15880|RS2_HUMAN	11	11	4	1	4	1	12949618	5539705	2448795	330110	12949618	5539705	2448795	330110
>sp|Q8IN43|TOTC_DROME Protein Turandot C OS=Drosophila melanogaster OX=7227 GN=TotC PE=2 SV=1	sp|Q8IN43|TOTC_DROME	TotC	14296	5	48.84	5	0	sp|Q8IN43|TOTC_DROME	sp|B4II57|TOTC_DROSE; sp|B4R1Q3|TOTC_DROSI	10	10	5	3	0	0	4335948	1.97652e+06	45287.7	14034.4	4335948	1.97652e+06	45287.7	14034.4
>sp|P48603|CAPZB_DROME F-actin-capping protein subunit beta OS=Drosophila melanogaster OX=7227 GN=cpb PE=2 SV=1	sp|P48603|CAPZB_DROME	cpb	31363	4	17.39	4	0	sp|P48603|CAPZB_DROME		7	7	4	3			2499770	1.17929e+06			2499770	1.17929e+06
>sp|P12613|TCPA_DROME T-complex protein 1 subunit alpha OS=Drosophila melanogaster OX=7227 GN=CCT1 PE=2 SV=2	sp|P12613|TCPA_DROME	CCT1	59557	3	5.57	3	0	sp|P12613|TCPA_DROME		5	5	4	1		0	2777873	1.14551e+06		46513.9	2777873	1.14551e+06		46513.9
>sp|Q04499|PROD_DROME Proline dehydrogenase 1, mitochondrial OS=Drosophila melanogaster OX=7227 GN=slgA PE=2 SV=2	sp|Q04499|PROD_DROME	slgA	77153	7	13.8	7	0	sp|Q04499|PROD_DROME		12	12	3	4	2	3	3702906	2.82821e+06	1.65656e+06	592447	3702906	2.82821e+06	1.65656e+06	592447
>sp|P10807|ADH_DROLE Alcohol dehydrogenase OS=Drosophila lebanonensis OX=7225 GN=Adh PE=1 SV=1	sp|P10807|ADH_DROLE	Adh	27792	2	11.81	1	1	sp|P10807|ADH_DROLE		35	9	9	5	4	5	143427568	92963976	2.59595e+06	2263452	143427568	92963976	2.59595e+06	2263452
>sp|P48375|FKB12_DROME Peptidyl-prolyl cis-trans isomerase Fkbp12 OS=Drosophila melanogaster OX=7227 GN=Fkbp12 PE=3 SV=2	sp|P48375|FKB12_DROME	Fkbp12	11666	3	39.81	3	0	sp|P48375|FKB12_DROME		12	12	5	2	4		4.33845e+06	913159	793821		4.33845e+06	913159	793821
>sp|Q9VGS2|TCTP_DROME Translationally-controlled tumor protein homolog OS=Drosophila melanogaster OX=7227 GN=Tctp PE=1 SV=1	sp|Q9VGS2|TCTP_DROME	Tctp	19637	2	15.12	2	0	sp|Q9VGS2|TCTP_DROME	sp|Q293Y0|TCTP_DROPS; sp|Q6XIN1|TCTP_DROYA	4	4	3	0			2357137	901672			2357137	901672
>sp|Q9VMP9|GNPI_DROME Glucosamine-6-phosphate isomerase OS=Drosophila melanogaster OX=7227 GN=Oscillin PE=2 SV=1	sp|Q9VMP9|GNPI_DROME	Oscillin	30824	3	12.45	3	0	sp|Q9VMP9|GNPI_DROME	sp|Q29NT9|GNPI_DROPS	11	11	2	3	5	1	6858569	2.75425e+06	516800	238410	6858569	2.75425e+06	516800	238410
>sp|P22058|CPD1_DROME Chromosomal protein D1 OS=Drosophila melanogaster OX=7227 GN=D1 PE=1 SV=3	sp|P22058|CPD1_DROME	D1	37000	2	8.45	2	0	sp|P22058|CPD1_DROME		7	7	0	0	3	4	1.31104e+06	269522	1947322	1.35719e+06	1.31104e+06	269522	1947322	1.35719e+06
>sp|Q9XY35|QCR9_DROME Cytochrome b-c1 complex subunit 9 OS=Drosophila melanogaster OX=7227 GN=ox PE=3 SV=1	sp|Q9XY35|QCR9_DROME	ox	6294	1	27.27	1	0	sp|Q9XY35|QCR9_DROME		5	5	1		1	1	5.23422e+06		19783648	9110283	5.23422e+06		19783648	9110283
>sp|P29742|CLH_DROME Clathrin heavy chain OS=Drosophila melanogaster OX=7227 GN=Chc PE=1 SV=1	sp|P29742|CLH_DROME	Chc	191177	5	3.34	5	0	sp|P29742|CLH_DROME		7	7	0	4	1	1	1.89383e+06	1.17773e+06	709696	1.17212e+06	1.89383e+06	1.17773e+06	709696	1.17212e+06
>sp|Q8T8R1|Y3800_DROME CCHC-type zinc finger protein CG3800 OS=Drosophila melanogaster OX=7227 GN=CG3800 PE=1 SV=1	sp|Q8T8R1|Y3800_DROME	CG3800	17615	3	18.18	3	0	sp|Q8T8R1|Y3800_DROME		10	10	3	1	4	2	5651924	884770	2.82997e+06	1.06864e+06	5651924	884770	2.82997e+06	1.06864e+06
>sp|P46222|RL11_DROME 60S ribosomal protein L11 OS=Drosophila melanogaster OX=7227 GN=RpL11 PE=1 SV=2	sp|P46222|RL11_DROME	RpL11	21112	3	17.39	3	0	sp|P46222|RL11_DROME		11	11	3	4	3	1	84451504	37251184	722151	292192	84451504	37251184	722151	292192
>sp|P48596|GCH1_DROME GTP cyclohydrolase 1 OS=Drosophila melanogaster OX=7227 GN=Pu PE=1 SV=3	sp|P48596|GCH1_DROME	Pu	35541	4	13.89	4	0	sp|P48596|GCH1_DROME		7	7	5	1	0	0	4927091	3.15658e+06	100127	17516	4927091	3.15658e+06	100127	17516
>sp|P32100|RL7_DROME 60S ribosomal protein L7 OS=Drosophila melanogaster OX=7227 GN=RpL7 PE=1 SV=2	sp|P32100|RL7_DROME	RpL7	29552	3	11.9	3	0	sp|P32100|RL7_DROME		10	10	2	3	5	1	2111771	1.44589e+06	1.76975e+06	789733	2111771	1.44589e+06	1.76975e+06	789733
>sp|Q9V558|CP4P1_DROME Cytochrome P450 4p1 OS=Drosophila melanogaster OX=7227 GN=Cyp4p1 PE=2 SV=1	sp|Q9V558|CP4P1_DROME	Cyp4p1	59433	3	7.21	3	0	sp|Q9V558|CP4P1_DROME		5	5	1	2	1	0	489880	450081	251763	109223	489880	450081	251763	109223
>sp|Q24186|RS5A_DROME 40S ribosomal protein S5a OS=Drosophila melanogaster OX=7227 GN=RpS5a PE=1 SV=1	sp|Q24186|RS5A_DROME	RpS5a	25434	3	28.51	2	1	sp|Q24186|RS5A_DROME	sp|P46782|RS5_HUMAN	6	4	1	2	1	0	2.69123e+06	3481785	3224403	2.44062e+06	2.69123e+06	3481785	3224403	2.44062e+06
>sp|P07190|MAL1_DROME Maltase A1 OS=Drosophila melanogaster OX=7227 GN=Mal-A1 PE=2 SV=2	sp|P07190|MAL1_DROME	Mal-A1	66386	5	10.4	5	0	sp|P07190|MAL1_DROME		6	6	4	2	0		5.46114e+06	2945304	41872		5.46114e+06	2945304	41872
>sp|Q9VZ23|RAN_DROME GTP-binding nuclear protein Ran OS=Drosophila melanogaster OX=7227 GN=Ran PE=1 SV=1	sp|Q9VZ23|RAN_DROME	Ran	24708	3	14.81	3	0	sp|Q9VZ23|RAN_DROME		7	7	4	2		1	7.80007e+06	2633993		187787	7.80007e+06	2633993		187787
>sp|O76013|KRT36_HUMAN Keratin, type I cuticular Ha6 OS=Homo sapiens GN=KRT36 PE=1 SV=1	sp|O76013|KRT36_HUMAN	KRT36	52247	4	8.57	2	2	sp|O76013|KRT36_HUMAN	sp|O76015|KRT38_HUMAN	6	2	4	2	0	0	2.95873e+06	631500	358422	58513.8	2.95873e+06	631500	358422	58513.8
>sp|P02516|HSP23_DROME Heat shock protein 23 OS=Drosophila melanogaster OX=7227 GN=Hsp23 PE=2 SV=2	sp|P02516|HSP23_DROME	Hsp23	20629	1	8.06	1	0	sp|P02516|HSP23_DROME		3	3
>sp|Q9VLJ6|ACER_DROME Angiotensin-converting enzyme-related protein OS=Drosophila melanogaster OX=7227 GN=Acer PE=1 SV=1	sp|Q9VLJ6|ACER_DROME	Acer	73057	4	8.25	4	0	sp|Q9VLJ6|ACER_DROME		10	10	3	4	1	0	2.25693e+06	1.98186e+06	342657	338692	2.25693e+06	1.98186e+06	342657	338692
>sp|Q9VJG0|XPP_DROME Xaa-Pro aminopeptidase ApepP OS=Drosophila melanogaster OX=7227 GN=ApepP PE=1 SV=1	sp|Q9VJG0|XPP_DROME	ApepP	68506	3	3.92	3	0	sp|Q9VJG0|XPP_DROME		3	3	3	0			2.81972e+06	1.35073e+06			2.81972e+06	1.35073e+06
>sp|Q9V3D2|HEM6_DROME Oxygen-dependent coproporphyrinogen-III oxidase OS=Drosophila melanogaster OX=7227 GN=Coprox PE=2 SV=1	sp|Q9V3D2|HEM6_DROME	Coprox	44420	4	12.82	4	0	sp|Q9V3D2|HEM6_DROME		5	5	2	1	2	1	5896166	2353288	683684	175432	5896166	2353288	683684	175432
>sp|O18373|SPS1_DROME Inactive selenide, water dikinase-like protein OS=Drosophila melanogaster OX=7227 GN=SelD PE=2 SV=1	sp|O18373|SPS1_DROME	SelD	43446	3	11.31	3	0	sp|O18373|SPS1_DROME		4	4	2	1	0	1	4819134	1.91862e+06	116264	112698	4819134	1.91862e+06	116264	112698
>sp|Q9V3G7|PSMD6_DROME 26S proteasome non-ATPase regulatory subunit 6 OS=Drosophila melanogaster OX=7227 GN=Rpn7 PE=2 SV=1	sp|Q9V3G7|PSMD6_DROME	Rpn7	45381	3	10.03	3	0	sp|Q9V3G7|PSMD6_DROME		7	7	2	3	0	0	2.68681e+06	2.4237e+06	144143	89603.9	2.68681e+06	2.4237e+06	144143	89603.9
>sp|P34082|FAS2_DROME Fasciclin-2 OS=Drosophila melanogaster OX=7227 GN=Fas2 PE=1 SV=1	sp|P34082|FAS2_DROME	Fas2	96926	3	4.01	3	0	sp|P34082|FAS2_DROME		4	4	2	1			1807511	1.29647e+06			1807511	1.29647e+06
>sp|P00883|ALDOA_RABIT Fructose-bisphosphate aldolase A OS=Oryctolagus cuniculus GN=ALDOA PE=1 SV=2	sp|P00883|ALDOA_RABIT	ALDOA	39343	3	10.71	3	0	sp|P00883|ALDOA_RABIT		5	5	1	0	1	3	898020	412049	593728	2.46175e+06	898020	412049	593728	2.46175e+06
>sp|O46036|CTBP_DROME C-terminal-binding protein OS=Drosophila melanogaster OX=7227 GN=CtBP PE=1 SV=3	sp|O46036|CTBP_DROME	CtBP	50737	3	6.51	3	0	sp|O46036|CTBP_DROME		9	9	4	3	1	1	4.7041e+06	3.13457e+06	260272	160747	4.7041e+06	3.13457e+06	260272	160747
>sp|P11046|LAMB1_DROME Laminin subunit beta-1 OS=Drosophila melanogaster OX=7227 GN=LanB1 PE=1 SV=4	sp|P11046|LAMB1_DROME	LanB1	198333	3	1.85	3	0	sp|P11046|LAMB1_DROME		4	4		0	2	2		80669	1.67927e+06	1.15511e+06		80669	1.67927e+06	1.15511e+06
>sp|Q9VZ49|ENDOU_DROME Poly(U)-specific endoribonuclease homolog OS=Drosophila melanogaster OX=7227 GN=CG2145 PE=2 SV=1	sp|Q9VZ49|ENDOU_DROME	CG2145	63596	1	2.7	1	0	sp|Q9VZ49|ENDOU_DROME		1	1	1	0			471788	506965			471788	506965
>sp|Q8MSU3|FRRS1_DROME Putative ferric-chelate reductase 1 homolog OS=Drosophila melanogaster OX=7227 GN=CG8399 PE=2 SV=1	sp|Q8MSU3|FRRS1_DROME	CG8399	70285	2	4.33	2	0	sp|Q8MSU3|FRRS1_DROME		5	5	1	2		1	1.56527e+06	1.17476e+06		263860	1.56527e+06	1.17476e+06		263860
>sp|Q24319|OST48_DROME Dolichyl-diphosphooligosaccharide--protein glycosyltransferase 48 kDa subunit OS=Drosophila melanogaster OX=7227 GN=Ost48 PE=2 SV=2	sp|Q24319|OST48_DROME	Ost48	49981	3	9.58	3	0	sp|Q24319|OST48_DROME		4	4	2	2			906728	1.44539e+06			906728	1.44539e+06
>sp|P25171|RCC1_DROME Regulator of chromosome condensation OS=Drosophila melanogaster OX=7227 GN=Rcc1 PE=1 SV=2	sp|P25171|RCC1_DROME	Rcc1	58851	4	9.69	4	0	sp|P25171|RCC1_DROME		4	4	3	0			2.05005e+06	570573			2.05005e+06	570573
>sp|P91926|AP2A_DROME AP-2 complex subunit alpha OS=Drosophila melanogaster OX=7227 GN=AP-2alpha PE=1 SV=1	sp|P91926|AP2A_DROME	AP-2alpha	105620	6	8.09	6	0	sp|P91926|AP2A_DROME	sp|Q29N38|AP2A_DROPS	8	8	2	5			885779	3.47295e+06			885779	3.47295e+06
>sp|Q28Y46|DCTN2_DROPS Dynactin subunit 2 OS=Drosophila pseudoobscura pseudoobscura OX=46245 GN=DCTN2-p50 PE=3 SV=1	sp|Q28Y46|DCTN2_DROPS	DCTN2-p50	42136	3	9.74	1	2	sp|Q28Y46|DCTN2_DROPS		11	6	2	2	4	2	2.4457e+06	1.58465e+06	676008	898238	2.4457e+06	1.58465e+06	676008	898238
>sp|Q8ML70|IMPP_DROME Immune-induced peptides OS=Drosophila melanogaster OX=7227 GN=IMPPP PE=1 SV=3	sp|Q8ML70|IMPP_DROME	IMPPP	28036	4	22.18	4	0	sp|Q8ML70|IMPP_DROME		4	4	3	0	1	0	2198301	429761	318214	116787	2198301	429761	318214	116787
>sp|P82147|L2EFL_DROME Protein lethal(2)essential for life OS=Drosophila melanogaster OX=7227 GN=l(2)efl PE=1 SV=1	sp|P82147|L2EFL_DROME	l(2)efl	21309	4	19.79	4	0	sp|P82147|L2EFL_DROME		6	6	5	0	1	1	4.91756e+06	1.41409e+06	614601	837069	4.91756e+06	1.41409e+06	614601	837069
>sp|P26686|SRR55_DROME Serine-arginine protein 55 OS=Drosophila melanogaster OX=7227 GN=B52 PE=1 SV=4	sp|P26686|SRR55_DROME	B52	42813	4	11.97	4	0	sp|P26686|SRR55_DROME		22	22	2	3	12	4	9789560	4.60914e+06	1.06139e+06	628505	9789560	4.60914e+06	1.06139e+06	628505
>sp|Q9VLM8|SYAC_DROME Alanine--tRNA ligase, cytoplasmic OS=Drosophila melanogaster OX=7227 GN=AlaRS PE=2 SV=1	sp|Q9VLM8|SYAC_DROME	AlaRS	107741	5	6.94	5	0	sp|Q9VLM8|SYAC_DROME		9	9	5	4			3.96112e+06	1.88017e+06			3.96112e+06	1.88017e+06
>sp|P06002|OPS1_DROME Opsin Rh1 OS=Drosophila melanogaster OX=7227 GN=ninaE PE=1 SV=1	sp|P06002|OPS1_DROME	ninaE	41495	2	9.12	2	0	sp|P06002|OPS1_DROME	sp|P22269|OPS1_CALVI; sp|P28678|OPS1_DROPS	5	5	1	2	2	0	742083	785636	854106	178901	742083	785636	854106	178901
>sp|P19109|DDX17_DROME ATP-dependent RNA helicase p62 OS=Drosophila melanogaster OX=7227 GN=Rm62 PE=1 SV=3	sp|P19109|DDX17_DROME	Rm62	78548	3	5.56	3	0	sp|P19109|DDX17_DROME		6	6	2	2	2		1.54567e+06	1.00684e+06	130262		1.54567e+06	1.00684e+06	130262
>sp|Q9VTJ8|TIM14_DROME Mitochondrial import inner membrane translocase subunit TIM14 OS=Drosophila melanogaster OX=7227 GN=Tim14 PE=3 SV=2	sp|Q9VTJ8|TIM14_DROME	Tim14	12868	1	16.1	1	0	sp|Q9VTJ8|TIM14_DROME		3	3
>sp|Q06943|HMGZ_DROME High mobility group protein Z OS=Drosophila melanogaster OX=7227 GN=HmgZ PE=1 SV=1	sp|Q06943|HMGZ_DROME	HmgZ	12656	1	12.61	1	0	sp|Q06943|HMGZ_DROME		4	4	1	1	1	1	1.11316e+06	405618	1.13199e+06	543899	1.11316e+06	405618	1.13199e+06	543899
>sp|Q9V8M5|3HIDH_DROME Probable 3-hydroxyisobutyrate dehydrogenase, mitochondrial OS=Drosophila melanogaster OX=7227 GN=CG15093 PE=2 SV=2	sp|Q9V8M5|3HIDH_DROME	CG15093	33883	2	7.1	2	0	sp|Q9V8M5|3HIDH_DROME		4	4	2	2			7367328	4003695			7367328	4003695
>sp|Q9VA73|CMC_DROME Calcium-binding mitochondrial carrier protein Aralar1 OS=Drosophila melanogaster OX=7227 GN=aralar1 PE=2 SV=1	sp|Q9VA73|CMC_DROME	aralar1	76754	5	8.49	5	0	sp|Q9VA73|CMC_DROME		10	10	3	5	2	0	2.25261e+06	2.07295e+06	490369	157610	2.25261e+06	2.07295e+06	490369	157610
>sp|Q9VQF7|BACC_DROME Bacchus OS=Drosophila melanogaster OX=7227 GN=Bacc PE=2 SV=1	sp|Q9VQF7|BACC_DROME	Bacc	15460	3	30.26	3	0	sp|Q9VQF7|BACC_DROME		5	5	3	2			3128244	1.20881e+06			3128244	1.20881e+06
>sp|B3NRC6|EIF3M_DROER Eukaryotic translation initiation factor 3 subunit M OS=Drosophila erecta OX=7220 GN=Tango7 PE=3 SV=1	sp|B3NRC6|EIF3M_DROER	Tango7	44108	4	11.63	4	0	sp|B3NRC6|EIF3M_DROER; sp|B4HR14|EIF3M_DROSE; sp|B4QFD2|EIF3M_DROSI; sp|Q7JVI3|EIF3M_DROME	sp|B3MCZ5|EIF3M_DROAN; sp|B4GDM5|EIF3M_DROPE; sp|B4JW83|EIF3M_DROGR; sp|B4KT65|EIF3M_DROMO; sp|B4LJT9|EIF3M_DROVI; sp|B4MY75|EIF3M_DROWI; sp|B4P6M6|EIF3M_DROYA; sp|Q292F0|EIF3M_DROPS	6	6	2	4			1.95627e+06	1.66957e+06			1.95627e+06	1.66957e+06
>sp|P41043|GSTS1_DROME Glutathione S-transferase S1 OS=Drosophila melanogaster OX=7227 GN=GstS1 PE=1 SV=2	sp|P41043|GSTS1_DROME	GstS1	27614	2	9.24	2	0	sp|P41043|GSTS1_DROME		3	3	2	1			2.18158e+06	992677			2.18158e+06	992677
>sp|P23779|CYTL_DROME Cystatin-like protein OS=Drosophila melanogaster OX=7227 GN=Cys PE=2 SV=2	sp|P23779|CYTL_DROME	Cys	13437	1	17.46	1	0	sp|P23779|CYTL_DROME		3	3	1	1	1		2.01704e+06	1.06266e+06	1.2846e+06		2.01704e+06	1.06266e+06	1.2846e+06
>sp|P91929|NDUAA_DROME NADH dehydrogenase [ubiquinone] 1 alpha subcomplex subunit 10, mitochondrial OS=Drosophila melanogaster OX=7227 GN=ND-42 PE=1 SV=2	sp|P91929|NDUAA_DROME	ND-42	46898	4	13.02	4	0	sp|P91929|NDUAA_DROME		6	6	3	2	1	0	7730875	4226204	3756182	640233	7730875	4226204	3756182	640233
>sp|Q9VZ64|6PGL_DROME Probable 6-phosphogluconolactonase OS=Drosophila melanogaster OX=7227 GN=CG17333 PE=2 SV=1	sp|Q9VZ64|6PGL_DROME	CG17333	26672	3	19.34	3	0	sp|Q9VZ64|6PGL_DROME		4	4	2	2		0	4820107	847787		45685.5	4820107	847787		45685.5
>sp|P09180|RL4_DROME 60S ribosomal protein L4 OS=Drosophila melanogaster OX=7227 GN=RpL4 PE=1 SV=2	sp|P09180|RL4_DROME	RpL4	45026	3	11.97	3	0	sp|P09180|RL4_DROME	sp|P36578|RL4_HUMAN	4	4			2	2			2.91783e+06	1.2403e+06			2.91783e+06	1.2403e+06
>sp|Q9VF08|TIM16_DROME Mitochondrial import inner membrane translocase subunit Tim16 OS=Drosophila melanogaster OX=7227 GN=blp PE=2 SV=1	sp|Q9VF08|TIM16_DROME	blp	15731	2	19.86	2	0	sp|Q9VF08|TIM16_DROME		3	3			1	2			511465	306151			511465	306151
>sp|P00850|ATP6_DROME ATP synthase subunit a OS=Drosophila melanogaster OX=7227 GN=mt:ATPase6 PE=3 SV=4	sp|P00850|ATP6_DROME	mt:ATPase6	25161	1	6.25	1	0	sp|P00850|ATP6_DROME		2	2			1	1			1.60809e+06	1.52764e+06			1.60809e+06	1.52764e+06
>sp|Q9VYV3|TXND5_DROME Thioredoxin domain-containing protein 5 homolog OS=Drosophila melanogaster OX=7227 GN=prtp PE=1 SV=2	sp|Q9VYV3|TXND5_DROME	prtp	46650	4	10.58	4	0	sp|Q9VYV3|TXND5_DROME		5	5	3	1	1	0	3.64503e+06	407232	360156	258319	3.64503e+06	407232	360156	258319
>sp|Q9VCJ8|SPE_DROME Spaetzle-processing enzyme OS=Drosophila melanogaster OX=7227 GN=SPE PE=1 SV=2	sp|Q9VCJ8|SPE_DROME	SPE	43947	4	10.25	4	0	sp|Q9VCJ8|SPE_DROME		12	12	6	6	0		4631737	2083279	34011.2		4631737	2083279	34011.2
>sp|P45437|COPB_DROME Coatomer subunit beta OS=Drosophila melanogaster OX=7227 GN=betaCOP PE=2 SV=2	sp|P45437|COPB_DROME	betaCOP	107407	3	3.32	3	0	sp|P45437|COPB_DROME	sp|Q29G21|COPB_DROPS	3	3	0	3			223841	2.68295e+06			223841	2.68295e+06
>sp|Q9VI25|NCDN_DROME Neurochondrin homolog OS=Drosophila melanogaster OX=7227 GN=Neurochondrin PE=2 SV=1	sp|Q9VI25|NCDN_DROME	Neurochondrin	81629	4	5.39	4	0	sp|Q9VI25|NCDN_DROME		7	7	3	4	0		2.99793e+06	2.81547e+06	17703.5		2.99793e+06	2.81547e+06	17703.5
>sp|Q9VKD3|NFS1_DROME Cysteine desulfurase, mitochondrial OS=Drosophila melanogaster OX=7227 GN=Nfs1 PE=1 SV=1	sp|Q9VKD3|NFS1_DROME	Nfs1	51074	3	8.44	3	0	sp|Q9VKD3|NFS1_DROME		6	6	3	2			2983035	1.39542e+06			2983035	1.39542e+06
>sp|P48601|PRS4_DROME 26S proteasome regulatory subunit 4 OS=Drosophila melanogaster OX=7227 GN=Rpt2 PE=1 SV=2	sp|P48601|PRS4_DROME	Rpt2	49324	5	14.58	5	0	sp|P48601|PRS4_DROME		8	8	2	6		0	4314701	3914983		27166.8	4314701	3914983		27166.8
>sp|Q9VXN2|SUN_DROME Protein stunted OS=Drosophila melanogaster OX=7227 GN=sun PE=1 SV=1	sp|Q9VXN2|SUN_DROME	sun	6791	1	24.59	1	0	sp|Q9VXN2|SUN_DROME		20	20	1	2	8	5	15288735	2.96631e+06	9344603	5.16521e+06	15288735	2.96631e+06	9344603	5.16521e+06
>sp|Q24046|ATPB1_DROME Sodium/potassium-transporting ATPase subunit beta-1 OS=Drosophila melanogaster OX=7227 GN=nrv1 PE=1 SV=2	sp|Q24046|ATPB1_DROME	nrv1	35309	6	19.74	6	0	sp|Q24046|ATPB1_DROME		16	16	5	7	1	2	8170086	7570780	749079	1.54708e+06	8170086	7570780	749079	1.54708e+06
>sp|Q27889|PP2B2_DROME Serine/threonine-protein phosphatase 2B catalytic subunit 2 OS=Drosophila melanogaster OX=7227 GN=Pp2B-14D PE=1 SV=2	sp|Q27889|PP2B2_DROME	Pp2B-14D	63101	5	11.23	5	0	sp|Q27889|PP2B2_DROME	sp|P48456|PP2B1_DROME; sp|Q9VXF1|PP2B3_DROME	5	5	3	2	1	0	2823073	1.15573e+06	138449	29488.3	2823073	1.15573e+06	138449	29488.3
>sp|Q9V3W0|UK114_DROME RutC family protein UK114 OS=Drosophila melanogaster OX=7227 GN=UK114 PE=2 SV=1	sp|Q9V3W0|UK114_DROME	UK114	14876	2	15.94	2	0	sp|Q9V3W0|UK114_DROME		7	7	2	1	3	1	3.54855e+06	2.06223e+06	1.10254e+06	331534	3.54855e+06	2.06223e+06	1.10254e+06	331534
>sp|P10599ups|THIO_HUMAN_UPS Thioredoxin (Chain 2-105, N-terminal His tag)- Homo sapiens (Human)	sp|P10599ups|THIO_HUMAN_UPS		12429	2	20	2	0	sp|P10599ups|THIO_HUMAN_UPS		5	5	2	1	2	0	1.7998e+06	1.40923e+06	263268	854281	1.7998e+06	1.40923e+06	263268	854281
>sp|P19107|ARRB_DROME Phosrestin-1 OS=Drosophila melanogaster OX=7227 GN=Arr2 PE=1 SV=2	sp|P19107|ARRB_DROME	Arr2	45029	3	9.48	3	0	sp|P19107|ARRB_DROME	sp|P19108|ARRB_DROMI	4	4	2	2	0		3189144	2.58272e+06	43730.6		3189144	2.58272e+06	43730.6
>sp|Q9VNA5|PSB4_DROME Proteasome subunit beta type-4 OS=Drosophila melanogaster OX=7227 GN=Prosbeta7 PE=2 SV=1	sp|Q9VNA5|PSB4_DROME	Prosbeta7	29986	2	11.57	2	0	sp|Q9VNA5|PSB4_DROME		13	13	2	2	5	4	1.9056e+06	830147	605055	789877	1.9056e+06	830147	605055	789877
>sp|Q9GU68|IF5A_DROME Eukaryotic translation initiation factor 5A OS=Drosophila melanogaster OX=7227 GN=eEF5 PE=2 SV=2	sp|Q9GU68|IF5A_DROME	eEF5	17591	2	16.35	2	0	sp|Q9GU68|IF5A_DROME		2	2	1	0	1		1.39639e+06	330207	2588362		1.39639e+06	330207	2588362
>sp|P52302|MBN_DROME Protein lethal(3)malignant blood neoplasm 1 OS=Drosophila melanogaster OX=7227 GN=l(3)mbn PE=2 SV=2	sp|P52302|MBN_DROME	l(3)mbn	67144	4	9.8	4	0	sp|P52302|MBN_DROME		4	4	0	1	3	0	2338228	810259	463747	82629.1	2338228	810259	463747	82629.1
>sp|Q9VV43|TPPP_DROME Tubulin polymerization-promoting protein homolog OS=Drosophila melanogaster OX=7227 GN=ringer PE=1 SV=1	sp|Q9VV43|TPPP_DROME	ringer	20596	2	13.02	2	0	sp|Q9VV43|TPPP_DROME		4	4	2	2		0	2.22803e+06	1244245		53717.8	2.22803e+06	1244245		53717.8
>sp|P18489|SYB_DROME Synaptobrevin OS=Drosophila melanogaster OX=7227 GN=Syb PE=2 SV=3	sp|P18489|SYB_DROME	Syb	16712	1	11.18	1	0	sp|P18489|SYB_DROME		3	3			2	1			355733	183266			355733	183266
>sp|Q9VLV5|RUXE_DROME Probable small nuclear ribonucleoprotein E OS=Drosophila melanogaster OX=7227 GN=SmE PE=1 SV=1	sp|Q9VLV5|RUXE_DROME	SmE	11096	2	15.96	2	0	sp|Q9VLV5|RUXE_DROME		3	3			3	1			459098	186876			459098	186876
>sp|P54352|EAS_DROME Ethanolamine kinase OS=Drosophila melanogaster OX=7227 GN=eas PE=1 SV=2	sp|P54352|EAS_DROME	eas	59563	2	6.56	2	0	sp|P54352|EAS_DROME		2	2	0	2			560460	412817			560460	412817
>sp|Q9VXX8|RL371_DROME Probable 60S ribosomal protein L37-A OS=Drosophila melanogaster OX=7227 GN=RpL37a PE=1 SV=1	sp|Q9VXX8|RL371_DROME	RpL37a	10643	1	12.9	1	0	sp|Q9VXX8|RL371_DROME		1	1	0	0	1	0	1.07982e+06	100609	271690	162083	1.07982e+06	100609	271690	162083
>sp|P17210|KINH_DROME Kinesin heavy chain OS=Drosophila melanogaster OX=7227 GN=Khc PE=1 SV=2	sp|P17210|KINH_DROME	Khc	110399	2	2.36	2	0	sp|P17210|KINH_DROME	sp|P34540|KINH_CAEEL	2	2	0	2			592791	719760			592791	719760
>sp|Q24498|RYR_DROME Ryanodine receptor OS=Drosophila melanogaster OX=7227 GN=RyR PE=1 SV=3	sp|Q24498|RYR_DROME	RyR	581012	2	0.62	2	0	sp|Q24498|RYR_DROME		2	2			2	0			266766	168044			266766	168044
>sp|B3MEY6|LIS1_DROAN Lissencephaly-1 homolog OS=Drosophila ananassae OX=7217 GN=Lis-1 PE=3 SV=1	sp|B3MEY6|LIS1_DROAN	Lis-1	46446	2	7.3	2	0	sp|B3MEY6|LIS1_DROAN; sp|B3NPW0|LIS1_DROER; sp|B4GAJ1|LIS1_DROPE; sp|B4HSL3|LIS1_DROSE; sp|B4JWA1|LIS1_DROGR; sp|B4LQ21|LIS1_DROVI; sp|B4MY65|LIS1_DROWI; sp|B4P6P9|LIS1_DROYA; sp|B4QHG6|LIS1_DROSI; sp|Q291L9|LIS1_DROPS; sp|Q7KNS3|LIS1_DROME	sp|B4KT48|LIS1_DROMO	3	3	2	0	0	0	1.23132e+06	742772	74002.8	23663.5	1.23132e+06	742772	74002.8	23663.5
>sp|P08570|RLA1_DROME 60S acidic ribosomal protein P1 OS=Drosophila melanogaster OX=7227 GN=RpLP1 PE=1 SV=2	sp|P08570|RLA1_DROME	RpLP1	11513	2	42.86	2	0	sp|P08570|RLA1_DROME		6	6	0		4	2	4.13405e+06		4594431	1.70759e+06	4.13405e+06		4594431	1.70759e+06
>sp|P62152|CALM_DROME Calmodulin OS=Drosophila melanogaster OX=7227 GN=Cam PE=1 SV=2	sp|P62152|CALM_DROME	Cam	16811	3	28.86	3	0	sp|P62152|CALM_DROME		3	3			2	1			1.74091e+06	750256			1.74091e+06	750256
>sp|Q9W4P5|VA0D1_DROME V-type proton ATPase subunit d 1 OS=Drosophila melanogaster OX=7227 GN=VhaAC39-1 PE=2 SV=1	sp|Q9W4P5|VA0D1_DROME	VhaAC39-1	39852	2	8.29	2	0	sp|Q9W4P5|VA0D1_DROME		2	2		1	1	1		313350	337422	405723		313350	337422	405723
>sp|P25843|PROF_DROME Profilin OS=Drosophila melanogaster OX=7227 GN=chic PE=1 SV=1	sp|P25843|PROF_DROME	chic	13723	2	26.98	2	0	sp|P25843|PROF_DROME		6	6	1	1	2	1	4639576	1.18273e+06	1.10003e+06	423432	4639576	1.18273e+06	1.10003e+06	423432
>sp|Q27415|NLP_DROME Nucleoplasmin-like protein OS=Drosophila melanogaster OX=7227 GN=Nlp PE=1 SV=1	sp|Q27415|NLP_DROME	Nlp	16996	2	15.79	2	0	sp|Q27415|NLP_DROME		4	4	0	1	1	2	683942	224600	449083	257049	683942	224600	449083	257049
>sp|Q9V3Y3|DFP_DROME Defense protein l(2)34Fc OS=Drosophila melanogaster OX=7227 GN=l(2)34Fc PE=2 SV=1	sp|Q9V3Y3|DFP_DROME	l(2)34Fc	17249	3	23.27	3	0	sp|Q9V3Y3|DFP_DROME		6	6	2	1	1	0	3631958	1.72191e+06	239225	243833	3631958	1.72191e+06	239225	243833
>sp|Q02427|RBP1_DROME RNA-binding protein 1 OS=Drosophila melanogaster OX=7227 GN=Rbp1 PE=2 SV=3	sp|Q02427|RBP1_DROME	Rbp1	16013	1	8.33	1	0	sp|Q02427|RBP1_DROME		1	1	1	0			850756	219368			850756	219368
>sp|Q28XE2|AN32A_DROPS Acidic leucine-rich nuclear phosphoprotein 32 family member A OS=Drosophila pseudoobscura pseudoobscura OX=46245 GN=Anp32a PE=3 SV=2	sp|Q28XE2|AN32A_DROPS	Anp32a	29266	2	8.75	2	0	sp|Q28XE2|AN32A_DROPS; sp|Q9V895|AN32A_DROME		3	3	2	1	0		2593481	7.46613e+06	93767.1		2593481	7.46613e+06	93767.1
>sp|Q9NFP5|SH3BG_DROME SH3 domain-binding glutamic acid-rich protein homolog OS=Drosophila melanogaster OX=7227 GN=Sh3beta PE=1 SV=2	sp|Q9NFP5|SH3BG_DROME	Sh3beta	17488	2	17.09	2	0	sp|Q9NFP5|SH3BG_DROME		3	3	2	1	0	0	1627866	942354	123392	108144	1627866	942354	123392	108144
>sp|Q9VE01|C12A5_DROME Probable cytochrome P450 12a5, mitochondrial OS=Drosophila melanogaster OX=7227 GN=Cyp12a5 PE=2 SV=1	sp|Q9VE01|C12A5_DROME	Cyp12a5	61355	3	5.97	3	0	sp|Q9VE01|C12A5_DROME	sp|Q9VE00|C12A4_DROME	8	8	3	4	0	1	3455869	3.58726e+06	138170	119851	3455869	3.58726e+06	138170	119851
>sp|Q10714|ACE_DROME Angiotensin-converting enzyme OS=Drosophila melanogaster OX=7227 GN=Ance PE=1 SV=3	sp|Q10714|ACE_DROME	Ance	70914	4	6.99	4	0	sp|Q10714|ACE_DROME		8	8	4	0	1	3	2.27536e+06	1.68658e+06	99177.9	356557	2.27536e+06	1.68658e+06	99177.9	356557
>sp|P41374|IF2A_DROME Eukaryotic translation initiation factor 2 subunit 1 OS=Drosophila melanogaster OX=7227 GN=eIF2alpha PE=2 SV=1	sp|P41374|IF2A_DROME	eIF2alpha	38646	3	11.44	3	0	sp|P41374|IF2A_DROME		4	4	1	2			2.56899e+06	1.66665e+06			2.56899e+06	1.66665e+06
>sp|P62266|RS23_HUMAN 40S ribosomal protein S23 OS=Homo sapiens OX=9606 GN=RPS23 PE=1 SV=3	sp|P62266|RS23_HUMAN	RPS23	15808	2	15.38	2	0	sp|P62266|RS23_HUMAN; sp|Q8T3U2|RS23_DROME		2	2	2	0	0	0	2715218	580683	105114	21216.5	2715218	580683	105114	21216.5
>sp|P04908|H2A1B_HUMAN Histone H2A type 1-B/E OS=Homo sapiens OX=9606 GN=H2AC4 PE=1 SV=2	sp|P04908|H2A1B_HUMAN	H2AC4	14135	2	21.54	1	1	sp|P04908|H2A1B_HUMAN; sp|P0C0S8|H2A1_HUMAN; sp|P20671|H2A1D_HUMAN; sp|Q16777|H2A2C_HUMAN; sp|Q6FI13|H2A2A_HUMAN; sp|Q7L7L0|H2A3_HUMAN; sp|Q93077|H2A1C_HUMAN; sp|Q96KK5|H2A1H_HUMAN; sp|Q99878|H2A1J_HUMAN	sp|Q8IUE6|H2A2B_HUMAN; sp|Q96QV6|H2A1A_HUMAN	25	2	4	3	10	7	54393784	18567964	45902192	37679724	54393784	18567964	45902192	37679724
>sp|Q06830ups|PRDX1_HUMAN_UPS Peroxiredoxin 1 (Chain 2-199) - Homo sapiens (Human)	sp|Q06830ups|PRDX1_HUMAN_UPS		21979	2	10.61	1	1	sp|Q06830ups|PRDX1_HUMAN_UPS		18	1	1	1	9	7	23159466	10357374	3.46761e+06	2.57468e+06	23159466	10357374	3.46761e+06	2.57468e+06
>sp|Q05114|ADH_DROWI Alcohol dehydrogenase OS=Drosophila willistoni OX=7260 GN=Adh PE=3 SV=2	sp|Q05114|ADH_DROWI	Adh	27620	3	22.83	1	2	sp|Q05114|ADH_DROWI; sp|Q9NG40|ADH_DROIN; sp|Q9NG42|ADH_DROEQ; sp|Q9U8S9|ADH_DROPU		29	1	9	5	6	2	6531820	3.14729e+06	2.21301e+06	485479	6531820	3.14729e+06	2.21301e+06	485479
>sp|P49630|RL36_DROME 60S ribosomal protein L36 OS=Drosophila melanogaster OX=7227 GN=RpL36 PE=1 SV=1	sp|P49630|RL36_DROME	RpL36	13502	3	26.09	3	0	sp|P49630|RL36_DROME		5	5	1	1	4	0	1.00456e+06	527825	7235329	3587690	1.00456e+06	527825	7235329	3587690
>sp|P40796|LA_DROME La protein homolog OS=Drosophila melanogaster OX=7227 GN=La PE=1 SV=2	sp|P40796|LA_DROME	La	44885	4	13.85	4	0	sp|P40796|LA_DROME		6	6	5	1	0	0	2512355	1.21628e+06	19525.9	46564.3	2512355	1.21628e+06	19525.9	46564.3
>sp|P48588|RS25_DROME 40S ribosomal protein S25 OS=Drosophila melanogaster OX=7227 GN=RpS25 PE=1 SV=3	sp|P48588|RS25_DROME	RpS25	13201	2	19.66	2	0	sp|P48588|RS25_DROME		7	7	2	0	3	2	6.59257e+06	2.0975e+06	1.18408e+06	636132	6.59257e+06	2.0975e+06	1.18408e+06	636132
>sp|Q29IM3|RL17_DROPS 60S ribosomal protein L17 OS=Drosophila pseudoobscura pseudoobscura OX=46245 GN=RpL17 PE=3 SV=1	sp|Q29IM3|RL17_DROPS	RpL17	21609	3	10.75	3	0	sp|Q29IM3|RL17_DROPS; sp|Q6XJ13|RL17_DROYA; sp|Q9W3W8|RL17_DROME		7	7	0	0	6	0	1.74466e+06	461070	1.23398e+06	80134.9	1.74466e+06	461070	1.23398e+06	80134.9
>sp|Q9VFE4|RS5B_DROME 40S ribosomal protein S5b OS=Drosophila melanogaster OX=7227 GN=RpS5b PE=2 SV=1	sp|Q9VFE4|RS5B_DROME	RpS5b	25716	2	10.43	1	1	sp|Q9VFE4|RS5B_DROME		5	3	1	2	1	0	2.69123e+06	3481785	3224403	2.44062e+06	2.69123e+06	3481785	3224403	2.44062e+06
>sp|B3P5J1|CISD2_DROER CDGSH iron-sulfur domain-containing protein 2 homolog OS=Drosophila erecta OX=7220 GN=Cisd2 PE=3 SV=1	sp|B3P5J1|CISD2_DROER	Cisd2	14611	3	19.55	3	0	sp|B3P5J1|CISD2_DROER; sp|B4HZ81|CISD2_DROSE; sp|B4PQ50|CISD2_DROYA; sp|B4QZI8|CISD2_DROSI; sp|Q9VAM6|CISD2_DROME	sp|B4JYJ2|CISD2_DROGR; sp|B4NFN4|CISD2_DROWI	3	3			1	2			1.43764e+06	1.20875e+06			1.43764e+06	1.20875e+06
>sp|P39018|RS19A_DROME 40S ribosomal protein S19a OS=Drosophila melanogaster OX=7227 GN=RpS19a PE=1 SV=3	sp|P39018|RS19A_DROME	RpS19a	17291	2	12.18	2	0	sp|P39018|RS19A_DROME		4	4	2	1	1		2.25611e+06	1.89777e+06	554059		2.25611e+06	1.89777e+06	554059
>sp|P48810|RB87F_DROME Heterogeneous nuclear ribonucleoprotein 87F OS=Drosophila melanogaster OX=7227 GN=Hrb87F PE=2 SV=2	sp|P48810|RB87F_DROME	Hrb87F	39499	2	5.71	2	0	sp|P48810|RB87F_DROME	sp|P07909|ROA1_DROME	8	8	5	2	1	0	4872614	2.02249e+06	579348	23571.6	4872614	2.02249e+06	579348	23571.6
>sp|B4IBX2|ARMET_DROSE Mesencephalic astrocyte-derived neurotrophic factor homolog OS=Drosophila sechellia OX=7238 GN=Manf PE=3 SV=1	sp|B4IBX2|ARMET_DROSE	Manf	20168	2	12.14	2	0	sp|B4IBX2|ARMET_DROSE; sp|B4QX46|ARMET_DROSI; sp|Q9XZ63|ARMET_DROME	sp|B3M2I7|ARMET_DROAN; sp|B3P113|ARMET_DROER; sp|B4GFM7|ARMET_DROPE; sp|B4LX78|ARMET_DROVI; sp|B4PR07|ARMET_DROYA; sp|Q295V5|ARMET_DROPS	3	3	1	0	2	0	669098	342328	311549	63219.5	669098	342328	311549	63219.5
>sp|P91891|MO25_DROME Protein Mo25 OS=Drosophila melanogaster OX=7227 GN=Mo25 PE=2 SV=2	sp|P91891|MO25_DROME	Mo25	39385	2	5.6	2	0	sp|P91891|MO25_DROME		3	3	1	2			594916	851280			594916	851280
>sp|P55035|PSMD4_DROME 26S proteasome non-ATPase regulatory subunit 4 OS=Drosophila melanogaster OX=7227 GN=Rpn10 PE=1 SV=2	sp|P55035|PSMD4_DROME	Rpn10	42618	2	5.56	2	0	sp|P55035|PSMD4_DROME		5	5	2	2		0	1392433	1.44559e+06		52484	1392433	1.44559e+06		52484
>sp|Q9VS34|RL18_DROME 60S ribosomal protein L18 OS=Drosophila melanogaster OX=7227 GN=RpL18 PE=1 SV=1	sp|Q9VS34|RL18_DROME	RpL18	21665	1	10.64	1	0	sp|Q9VS34|RL18_DROME		5	5			2	1			208314	126233			208314	126233
>sp|P53777|MLP1_DROME Muscle LIM protein 1 OS=Drosophila melanogaster OX=7227 GN=Mlp60A PE=2 SV=1	sp|P53777|MLP1_DROME	Mlp60A	9958	3	46.74	3	0	sp|P53777|MLP1_DROME		4	4	2	2	0		6067722	1.94082e+06	55296.3		6067722	1.94082e+06	55296.3
>sp|B3NH71|EIF3L_DROER Eukaryotic translation initiation factor 3 subunit L OS=Drosophila erecta OX=7220 GN=GG13851 PE=3 SV=1	sp|B3NH71|EIF3L_DROER	GG13851	63197	4	8.16	4	0	sp|B3NH71|EIF3L_DROER; sp|B4HFJ3|EIF3L_DROSE; sp|B4KZ45|EIF3L_DROMO; sp|B4LEJ0|EIF3L_DROVI; sp|B4PG99|EIF3L_DROYA; sp|B4QR64|EIF3L_DROSI; sp|Q9VTU4|EIF3L_DROME	sp|B3M7W0|EIF3L_DROAN; sp|B4GR63|EIF3L_DROPE; sp|B4IWN1|EIF3L_DROGR; sp|B4MX71|EIF3L_DROWI; sp|Q2M0S3|EIF3L_DROPS	6	6	2	3	1	0	1.98372e+06	2114080	136308	126482	1.98372e+06	2114080	136308	126482
>sp|P63244|RACK1_HUMAN Receptor of activated protein C kinase 1 OS=Homo sapiens OX=9606 GN=RACK1 PE=1 SV=3	sp|P63244|RACK1_HUMAN	RACK1	35077	2	6.94	2	0	sp|P63244|RACK1_HUMAN		2	2		0		2		83794.7		660430		83794.7		660430
>sp|Q9W334|RS28_DROME 40S ribosomal protein S28 OS=Drosophila melanogaster OX=7227 GN=RpS28b PE=1 SV=2	sp|Q9W334|RS28_DROME	RpS28b	7477	2	32.31	2	0	sp|Q9W334|RS28_DROME		6	6	0	1	5	2	6.75787e+06	1.21163e+06	4076232	1.63975e+06	6.75787e+06	1.21163e+06	4076232	1.63975e+06
>sp|Q9VW12|U389_DROME UPF0389 protein CG9231 OS=Drosophila melanogaster OX=7227 GN=CG9231 PE=1 SV=1	sp|Q9VW12|U389_DROME	CG9231	14104	2	25.6	2	0	sp|Q9VW12|U389_DROME		4	4	1	1	2	1	324430	179436	455181	272663	324430	179436	455181	272663
>sp|Q7JXF7|SEELE_DROME Protein seele OS=Drosophila melanogaster OX=7227 GN=sel PE=1 SV=1	sp|Q7JXF7|SEELE_DROME	sel	21301	2	12.7	2	0	sp|Q7JXF7|SEELE_DROME		3	3			2	1			532825	372585			532825	372585
>sp|P17704|RS17_DROME 40S ribosomal protein S17 OS=Drosophila melanogaster OX=7227 GN=RpS17 PE=1 SV=2	sp|P17704|RS17_DROME	RpS17	15285	3	29.77	3	0	sp|P17704|RS17_DROME		8	8	2	2	3	1	2213440	1.53305e+06	617958	164902	2213440	1.53305e+06	617958	164902
>sp|P33270|CP6A2_DROME Cytochrome P450 6a2 OS=Drosophila melanogaster OX=7227 GN=Cyp6a2 PE=2 SV=2	sp|P33270|CP6A2_DROME	Cyp6a2	58685	2	3.56	2	0	sp|P33270|CP6A2_DROME	sp|Q9V770|C6A17_DROME; sp|Q9V771|C6A23_DROME; sp|Q9V773|C6A20_DROME	2	2	1	1			3.40316e+06	3499549			3.40316e+06	3499549
>sp|Q03334|RS13_DROME 40S ribosomal protein S13 OS=Drosophila melanogaster OX=7227 GN=RpS13 PE=1 SV=3	sp|Q03334|RS13_DROME	RpS13	17178	2	13.91	2	0	sp|Q03334|RS13_DROME		4	4	0	2	1	1	1.55388e+06	1.40642e+06	712464	294291	1.55388e+06	1.40642e+06	712464	294291
>sp|P29829|GBB2_DROME Guanine nucleotide-binding protein subunit beta-2 OS=Drosophila melanogaster OX=7227 GN=Gbeta76C PE=1 SV=3	sp|P29829|GBB2_DROME	Gbeta76C	38336	2	6.65	2	0	sp|P29829|GBB2_DROME		4	4	2	2			1.55722e+06	841655			1.55722e+06	841655
>sp|P25988|ADH_SCAAL Alcohol dehydrogenase OS=Scaptomyza albovittata OX=7299 GN=Adh PE=3 SV=1	sp|P25988|ADH_SCAAL	Adh	27462	1	7.48	1	0	sp|P25988|ADH_SCAAL		25	25	7	5	4	2	3552513	3031379	412951	485479	3552513	3031379	412951	485479
>sp|Q9VNT5|TRXR2_DROME Thioredoxin reductase 2, mitochondrial OS=Drosophila melanogaster OX=7227 GN=Trxr-2 PE=2 SV=1	sp|Q9VNT5|TRXR2_DROME	Trxr-2	56277	2	5.62	1	1	sp|Q9VNT5|TRXR2_DROME		8	1	3	2	0	3	9956954	4.19462e+06	119032	1.01085e+06	9956954	4.19462e+06	119032	1.01085e+06
>sp|O44342|WBL_DROME Protein windbeutel OS=Drosophila melanogaster OX=7227 GN=wbl PE=1 SV=1	sp|O44342|WBL_DROME	wbl	29444	3	14.01	3	0	sp|O44342|WBL_DROME		7	7	4	3			2574167	978011			2574167	978011
>sp|P50882|RL9_DROME 60S ribosomal protein L9 OS=Drosophila melanogaster OX=7227 GN=RpL9 PE=1 SV=2	sp|P50882|RL9_DROME	RpL9	21392	2	16.32	2	0	sp|P50882|RL9_DROME		5	5	1	0	2	2	2.41354e+06	1.20892e+06	427376	227604	2.41354e+06	1.20892e+06	427376	227604
>sp|Q9U4L6|TO401_DROME Mitochondrial import receptor subunit TOM40 homolog 1 OS=Drosophila melanogaster OX=7227 GN=Tom40 PE=2 SV=2	sp|Q9U4L6|TO401_DROME	Tom40	36336	2	5.81	2	0	sp|Q9U4L6|TO401_DROME		3	3	2	1	0	0	1.44619e+06	1.16732e+06	185702	121156	1.44619e+06	1.16732e+06	185702	121156
>sp|P11144|HSP70_PLAFA Heat shock 70 kDa protein OS=Plasmodium falciparum OX=5833 PE=2 SV=2	sp|P11144|HSP70_PLAFA		74287	2	4.26	0	2	sp|P11144|HSP70_PLAFA		15	0	4	3	3	5	11301515	7.18274e+06	728710	1.36725e+06	11301515	7.18274e+06	728710	1.36725e+06
>sp|P91927|LETM1_DROME Mitochondrial proton/calcium exchanger protein OS=Drosophila melanogaster OX=7227 GN=Letm1 PE=2 SV=2	sp|P91927|LETM1_DROME	Letm1	113580	2	4.24	2	0	sp|P91927|LETM1_DROME		2	2	0	0	2	0	464106	293524	661514	436599	464106	293524	661514	436599
>sp|P13008|RS26_DROME 40S ribosomal protein S26 OS=Drosophila melanogaster OX=7227 GN=RpS26 PE=1 SV=1	sp|P13008|RS26_DROME	RpS26	13267	2	21.05	2	0	sp|P13008|RS26_DROME	sp|P62854|RS26_HUMAN	2	2	0	0	2	0	3192246	1.6652e+06	3426387	31087.6	3192246	1.6652e+06	3426387	31087.6
>sp|P02518|HSP27_DROME Heat shock protein 27 OS=Drosophila melanogaster OX=7227 GN=Hsp27 PE=1 SV=2	sp|P02518|HSP27_DROME	Hsp27	23617	1	5.16	1	0	sp|P02518|HSP27_DROME		2	2	1	1			757613	593823			757613	593823
>sp|Q9W5N0|COA7_DROME Cytochrome c oxidase assembly factor 7 homolog OS=Drosophila melanogaster OX=7227 GN=Coa7 PE=2 SV=1	sp|Q9W5N0|COA7_DROME	Coa7	29640	2	8.27	2	0	sp|Q9W5N0|COA7_DROME		4	4	2	0	2	0	750482	338456	351387	88978.7	750482	338456	351387	88978.7
>sp|Q6XIM7|RL38_DROYA 60S ribosomal protein L38 OS=Drosophila yakuba OX=7245 GN=RpL38 PE=3 SV=1	sp|Q6XIM7|RL38_DROYA	RpL38	8200	3	31.43	3	0	sp|Q6XIM7|RL38_DROYA; sp|Q9W5N2|RL38_DROME		3	3	2	0	1	0	641591	286568	541936	308141	641591	286568	541936	308141
>sp|P14318|MP20_DROME Muscle-specific protein 20 OS=Drosophila melanogaster OX=7227 GN=Mp20 PE=2 SV=2	sp|P14318|MP20_DROME	Mp20	20190	3	18.48	3	0	sp|P14318|MP20_DROME		4	4	1	2	1	0	4971281	1.22914e+06	557047	198951	4971281	1.22914e+06	557047	198951
>sp|Q9V3G1|RL8_DROME 60S ribosomal protein L8 OS=Drosophila melanogaster OX=7227 GN=RpL8 PE=1 SV=1	sp|Q9V3G1|RL8_DROME	RpL8	27893	2	10.55	2	0	sp|Q9V3G1|RL8_DROME		2	2	2	0	0		755816	146120	232713		755816	146120	232713
>sp|P48462|PP1B_DROME Serine/threonine-protein phosphatase beta isoform OS=Drosophila melanogaster OX=7227 GN=flw PE=1 SV=1	sp|P48462|PP1B_DROME	flw	37740	2	5.76	1	1	sp|P48462|PP1B_DROME		2	1	2	0			944249	466229			944249	466229
>sp|Q9VXY7|LSD2_DROME Lipid storage droplets surface-binding protein 2 OS=Drosophila melanogaster OX=7227 GN=Lsd-2 PE=1 SV=1	sp|Q9VXY7|LSD2_DROME	Lsd-2	38229	3	10.51	3	0	sp|Q9VXY7|LSD2_DROME		7	7	0	2	4	0	691024	722080	648810	33702.4	691024	722080	648810	33702.4
>sp|B3NDM7|FLOWR_DROER Calcium channel flower OS=Drosophila erecta OX=7220 GN=flower PE=3 SV=1	sp|B3NDM7|FLOWR_DROER	flower	20613	1	9.28	1	0	sp|B3NDM7|FLOWR_DROER; sp|B4HIJ8|FLOWR_DROSE; sp|B4PD01|FLOWR_DROYA; sp|B4QLP9|FLOWR_DROSI; sp|Q95T12|FLOWR_DROME		1	1	0	1			95100.7	110791			95100.7	110791
>sp|Q95083|PSA5_DROME Proteasome subunit alpha type-5 OS=Drosophila melanogaster OX=7227 GN=Prosalpha5 PE=2 SV=2	sp|Q95083|PSA5_DROME	Prosalpha5	26884	1	4.1	1	0	sp|Q95083|PSA5_DROME		3	3	1	0	1	2	3.7198e+06	1.70025e+06	764410	810044	3.7198e+06	1.70025e+06	764410	810044
>sp|P48444|COPD_HUMAN Coatomer subunit delta OS=Homo sapiens OX=9606 GN=ARCN1 PE=1 SV=1	sp|P48444|COPD_HUMAN	ARCN1	57210	1	1.96	1	0	sp|P48444|COPD_HUMAN		1	1	0	1			291366	427503			291366	427503
>sp|P48159|RL23_DROME 60S ribosomal protein L23 OS=Drosophila melanogaster OX=7227 GN=RpL23 PE=1 SV=2	sp|P48159|RL23_DROME	RpL23	14937	2	15	2	0	sp|P48159|RL23_DROME	sp|P62829|RL23_HUMAN	6	6	3	0	1	1	5462972	2.0367e+06	1405886	1.02828e+06	5462972	2.0367e+06	1405886	1.02828e+06
>sp|Q9VQN8|FIGL1_DROME Fidgetin-like protein 1 OS=Drosophila melanogaster OX=7227 GN=CG3326 PE=2 SV=2	sp|Q9VQN8|FIGL1_DROME	CG3326	58549	1	2.29	1	0	sp|Q9VQN8|FIGL1_DROME		1	1	0	1			1.04734e+06	940010			1.04734e+06	940010
>sp|P08645|RAP1_DROME Ras-related protein Rap1 OS=Drosophila melanogaster OX=7227 GN=Rap1 PE=2 SV=2	sp|P08645|RAP1_DROME	Rap1	20863	2	11.41	1	1	sp|P08645|RAP1_DROME		2	1	1	1	1	0	2.49605e+06	1.67071e+06	95015.3	137606	2.49605e+06	1.67071e+06	95015.3	137606
>sp|P62834|RAP1A_HUMAN Ras-related protein Rap-1A OS=Homo sapiens OX=9606 GN=RAP1A PE=1 SV=1	sp|P62834|RAP1A_HUMAN	RAP1A	20987	2	11.41	1	1	sp|P62834|RAP1A_HUMAN		2	1	1	1	1	0	2.49605e+06	1.67071e+06	95015.3	137606	2.49605e+06	1.67071e+06	95015.3	137606
>sp|P23226|MA205_DROME 205 kDa microtubule-associated protein OS=Drosophila melanogaster OX=7227 GN=Map205 PE=1 SV=2	sp|P23226|MA205_DROME	Map205	126669	2	2.36	2	0	sp|P23226|MA205_DROME		3	3	1	0	2	0	367907	123050	394443	233965	367907	123050	394443	233965
>sp|Q9TVP3|JDP_DROME J domain-containing protein OS=Drosophila melanogaster OX=7227 GN=jdp PE=2 SV=2	sp|Q9TVP3|JDP_DROME	jdp	21651	1	5.13	1	0	sp|Q9TVP3|JDP_DROME		1	1			1	0			108728	56783.6			108728	56783.6
>sp|P15278|FAS3_DROME Fasciclin-3 OS=Drosophila melanogaster OX=7227 GN=Fas3 PE=1 SV=1	sp|P15278|FAS3_DROME	Fas3	55884	2	4.72	2	0	sp|P15278|FAS3_DROME		4	4	1	1		2	1.69117e+06	1.22129e+06		490250	1.69117e+06	1.22129e+06		490250
>sp|B4N0L0|EIF3I_DROWI Eukaryotic translation initiation factor 3 subunit I OS=Drosophila willistoni OX=7260 GN=eIF3i PE=3 SV=1	sp|B4N0L0|EIF3I_DROWI	eIF3i	35658	4	15.22	1	3	sp|B4N0L0|EIF3I_DROWI	sp|B4KGX9|EIF3I_DROMO	7	2	5	2	0		2332229	826749	21564.9		2332229	826749	21564.9
>sp|Q9VNX8|EIF2A_DROME Eukaryotic translation initiation factor 2A OS=Drosophila melanogaster OX=7227 GN=CG7414 PE=1 SV=1	sp|Q9VNX8|EIF2A_DROME	CG7414	70071	2	4.39	2	0	sp|Q9VNX8|EIF2A_DROME		2	2	2	1	1	1	12072784	2.71957e+06	19630410	13792657	12072784	2.71957e+06	19630410	13792657
>sp|Q9VJE5|CL190_DROME Restin homolog OS=Drosophila melanogaster OX=7227 GN=CLIP-190 PE=1 SV=1	sp|Q9VJE5|CL190_DROME	CLIP-190	189065	2	1.6	2	0	sp|Q9VJE5|CL190_DROME		2	2	0	2		0	1.50707e+06	954428		34529.2	1.50707e+06	954428		34529.2
>sp|Q03017|CACT_DROME NF-kappa-B inhibitor cactus OS=Drosophila melanogaster OX=7227 GN=cact PE=1 SV=2	sp|Q03017|CACT_DROME	cact	53818	1	3.4	1	0	sp|Q03017|CACT_DROME		1	1	1				112353				112353
>sp|Q8MLZ7|IDGF3_DROME Chitinase-like protein Idgf3 OS=Drosophila melanogaster OX=7227 GN=Idgf3 PE=1 SV=3	sp|Q8MLZ7|IDGF3_DROME	Idgf3	49206	1	2.27	1	0	sp|Q8MLZ7|IDGF3_DROME; sp|Q8MX31|IDGF3_DROYA; sp|Q8MX32|IDGF3_DROSI		2	2	1	1			949358	830687			949358	830687
>sp|P41126|RL13_DROME 60S ribosomal protein L13 OS=Drosophila melanogaster OX=7227 GN=RpL13 PE=1 SV=1	sp|P41126|RL13_DROME	RpL13	24951	2	12.39	2	0	sp|P41126|RL13_DROME		2	2	2	0		0	1.16247e+06	286994		47253.8	1.16247e+06	286994		47253.8
>sp|Q95RI5|FAXC_DROME Failed axon connections OS=Drosophila melanogaster OX=7227 GN=fax PE=1 SV=1	sp|Q95RI5|FAXC_DROME	fax	47105	3	12.2	3	0	sp|Q95RI5|FAXC_DROME		4	4	2	1	1	1	1.20569e+06	1.01148e+06	174438	165050	1.20569e+06	1.01148e+06	174438	165050
>sp|Q9V3J4|SEC13_DROME Protein SEC13 homolog OS=Drosophila melanogaster OX=7227 GN=Sec13 PE=1 SV=1	sp|Q9V3J4|SEC13_DROME	Sec13	39528	2	6.18	2	0	sp|Q9V3J4|SEC13_DROME		3	3	2	0	0	1	3.99007e+06	2.02311e+06	79304.9	297090	3.99007e+06	2.02311e+06	79304.9	297090
>sp|Q9VYH3|PEPE_DROME Probable alpha-aspartyl dipeptidase OS=Drosophila melanogaster OX=7227 GN=CG2200 PE=2 SV=1	sp|Q9VYH3|PEPE_DROME	CG2200	26598	2	10.42	2	0	sp|Q9VYH3|PEPE_DROME		4	4	2	2			1.5508e+06	666427			1.5508e+06	666427
>sp|O96553|C1TC_DROME C-1-tetrahydrofolate synthase, cytoplasmic OS=Drosophila melanogaster OX=7227 GN=pug PE=2 SV=4	sp|O96553|C1TC_DROME	pug	103504	1	1.65	1	0	sp|O96553|C1TC_DROME		1	1			0	1			133990	116055			133990	116055
>sp|P25228|RAB3_DROME Ras-related protein Rab-3 OS=Drosophila melanogaster OX=7227 GN=Rab3 PE=1 SV=1	sp|P25228|RAB3_DROME	Rab3	24862	1	5	1	0	sp|P25228|RAB3_DROME; sp|Q9VP48|RAB26_DROME		8	8	2	2	3	1	2.9212e+06	1.28607e+06	219055	202080	2.9212e+06	1.28607e+06	219055	202080
>sp|O18334|RAB6_DROME Ras-related protein Rab6 OS=Drosophila melanogaster OX=7227 GN=Rab6 PE=1 SV=1	sp|O18334|RAB6_DROME	Rab6	23480	1	5.29	1	0	sp|O18334|RAB6_DROME		8	8	2	2	3	1	2.9212e+06	1.28607e+06	219055	202080	2.9212e+06	1.28607e+06	219055	202080
>sp|B3LY22|EIF3A_DROAN Eukaryotic translation initiation factor 3 subunit A OS=Drosophila ananassae OX=7217 GN=eIF3a PE=3 SV=1	sp|B3LY22|EIF3A_DROAN	eIF3a	133351	2	2.28	2	0	sp|B3LY22|EIF3A_DROAN; sp|B3P211|EIF3A_DROER; sp|B4GDX4|EIF3A_DROPE; sp|B4I3P3|EIF3A_DROSE; sp|B4KA44|EIF3A_DROMO; sp|B4M693|EIF3A_DROVI; sp|B4PTS9|EIF3A_DROYA; sp|B4QVI2|EIF3A_DROSI; sp|Q295G5|EIF3A_DROPS; sp|Q9VN25|EIF3A_DROME	sp|B4NIC3|EIF3A_DROWI	2	2	2	0	0	0	429600	367128	113020	106325	429600	367128	113020	106325
>sp|Q9VXB0|NECAP_DROME NECAP-like protein CG9132 OS=Drosophila melanogaster OX=7227 GN=CG9132 PE=2 SV=1	sp|Q9VXB0|NECAP_DROME	CG9132	26611	2	10.57	2	0	sp|Q9VXB0|NECAP_DROME		2	2	1	2	0		478589	474978	32584		478589	474978	32584
>sp|P16378|GNAO_DROME G protein alpha o subunit OS=Drosophila melanogaster OX=7227 GN=Galphao PE=1 SV=1	sp|P16378|GNAO_DROME	Galphao	40476	2	7.06	2	0	sp|P16378|GNAO_DROME		2	2		2				341810				341810
>sp|P46824|KLC_DROME Kinesin light chain OS=Drosophila melanogaster OX=7227 GN=Klc PE=1 SV=1	sp|P46824|KLC_DROME	Klc	58044	1	2.17	1	0	sp|P46824|KLC_DROME		1	1	0	1	0		591405	335326	31229.5		591405	335326	31229.5
>sp|Q7KLV9|PSD11_DROME 26S proteasome non-ATPase regulatory subunit 11 OS=Drosophila melanogaster OX=7227 GN=Rpn6 PE=1 SV=1	sp|Q7KLV9|PSD11_DROME	Rpn6	47263	2	4.74	2	0	sp|Q7KLV9|PSD11_DROME		2	2	0	2	0	0	1352705	1.74936e+06	113105	31459.5	1352705	1.74936e+06	113105	31459.5
>sp|P42281|ACBP_DROME Acyl-CoA-binding protein homolog OS=Drosophila melanogaster OX=7227 GN=Acbp2 PE=2 SV=1	sp|P42281|ACBP_DROME	Acbp2	9557	1	12.79	1	0	sp|P42281|ACBP_DROME		2	2	1	1			1.82733e+06	1.38237e+06			1.82733e+06	1.38237e+06
>sp|P23696|PP2A_DROME Serine/threonine-protein phosphatase PP2A OS=Drosophila melanogaster OX=7227 GN=mts PE=2 SV=1	sp|P23696|PP2A_DROME	mts	35469	1	4.85	1	0	sp|P23696|PP2A_DROME		1	1			1	0			95123	79491.6			95123	79491.6
>sp|O96860|DYL2_DROME Dynein light chain 2, cytoplasmic OS=Drosophila melanogaster OX=7227 GN=Cdlc2 PE=1 SV=1	sp|O96860|DYL2_DROME	Cdlc2	10358	2	24.72	2	0	sp|O96860|DYL2_DROME; sp|Q24117|DYL1_DROME	sp|P63167|DYL1_HUMAN	8	8	0	0	4	3	2184919	225281	825498	627869	2184919	225281	825498	627869
>sp|Q9W0P5|GALE_DROME UDP-glucose 4-epimerase OS=Drosophila melanogaster OX=7227 GN=Gale PE=1 SV=1	sp|Q9W0P5|GALE_DROME	Gale	38697	1	4	1	0	sp|Q9W0P5|GALE_DROME		1	1	0	1			355990	197263			355990	197263
>sp|Q9V9E3|PREP_DROME Presequence protease, mitochondrial OS=Drosophila melanogaster OX=7227 GN=CG3107 PE=2 SV=2	sp|Q9V9E3|PREP_DROME	CG3107	119324	1	1.45	1	0	sp|Q9V9E3|PREP_DROME		1	1	0	1	1		512485	326502	156123		512485	326502	156123
>sp|Q7KN90|SYCC_DROME Cysteine--tRNA ligase, cytoplasmic OS=Drosophila melanogaster OX=7227 GN=CysRS PE=1 SV=1	sp|Q7KN90|SYCC_DROME	CysRS	84258	1	2.02	1	0	sp|Q7KN90|SYCC_DROME		2	2	1	1			215730	80198.7			215730	80198.7
>sp|Q8MMC4|CDV3_DROME Protein CDV3 homolog OS=Drosophila melanogaster OX=7227 GN=CG3760 PE=1 SV=1	sp|Q8MMC4|CDV3_DROME	CG3760	29636	2	12.92	2	0	sp|Q8MMC4|CDV3_DROME	sp|O16053|CDV3_DROYA	2	2	1	1	1	0	924798	409290	187290	77337.1	924798	409290	187290	77337.1
>sp|Q11002|CANA_DROME Calpain-A OS=Drosophila melanogaster OX=7227 GN=CalpA PE=1 SV=2	sp|Q11002|CANA_DROME	CalpA	93963	1	1.81	1	0	sp|Q11002|CANA_DROME		1	1	0	0	1	0	567108	432464	318187	806967	567108	432464	318187	806967
>sp|Q9VZS5|RL28_DROME 60S ribosomal protein L28 OS=Drosophila melanogaster OX=7227 GN=RpL28 PE=1 SV=1	sp|Q9VZS5|RL28_DROME	RpL28	16029	2	20.14	2	0	sp|Q9VZS5|RL28_DROME		5	5	2	0	3	1	11701936	10705341	637837	298887	11701936	10705341	637837	298887
>sp|Q9VIM5|ARPC2_DROME Actin-related protein 2/3 complex subunit 2 OS=Drosophila melanogaster OX=7227 GN=Arpc2 PE=2 SV=2	sp|Q9VIM5|ARPC2_DROME	Arpc2	35104	2	8.97	2	0	sp|Q9VIM5|ARPC2_DROME		4	4	2	1			381248	85481.7			381248	85481.7
>sp|B3P239|EI3F1_DROER Eukaryotic translation initiation factor 3 subunit F-1 OS=Drosophila erecta OX=7220 GN=eIF3f1 PE=3 SV=1	sp|B3P239|EI3F1_DROER	eIF3f1	31105	2	6.79	2	0	sp|B3P239|EI3F1_DROER; sp|B4GDU3|EI3F1_DROPE; sp|B4I3S1|EI3F1_DROSE; sp|B4JGX4|EI3F1_DROGR; sp|B4KBI4|EI3F1_DROMO; sp|B4NJR8|EI3F1_DROWI; sp|B4PUG5|EI3F1_DROYA; sp|B4QVL3|EI3F1_DROSI; sp|Q295I4|EI3F1_DROPS; sp|Q9VN50|EI3F1_DROME	sp|B3M123|EI3F1_DROAN; sp|B4LZ60|EI3F1_DROVI	2	2	1	0	0	0	669248	643521	672530	263146	669248	643521	672530	263146
>sp|Q94529|GS1_DROME Probable pseudouridine-5'-phosphatase OS=Drosophila melanogaster OX=7227 GN=Gs1l PE=2 SV=2	sp|Q94529|GS1_DROME	Gs1l	25785	1	5.63	1	0	sp|Q94529|GS1_DROME		1	1	1	0			363207	98590.4			363207	98590.4
>sp|P41093|RL18A_DROME 60S ribosomal protein L18a OS=Drosophila melanogaster OX=7227 GN=RpL18A PE=1 SV=1	sp|P41093|RL18A_DROME	RpL18A	21030	2	10.17	2	0	sp|P41093|RL18A_DROME		2	2	1	0	0	1	2.00954e+06	866249	303314	211480	2.00954e+06	866249	303314	211480
>sp|C0R3T4|PNP_WOLWR Polyribonucleotide nucleotidyltransferase OS=Wolbachia sp. subsp. Drosophila simulans (strain wRi) OX=66084 GN=pnp PE=3 SV=1	sp|C0R3T4|PNP_WOLWR	pnp	84022	2	3.43	2	0	sp|C0R3T4|PNP_WOLWR		3	3	2	1			1.39722e+06	695794			1.39722e+06	695794
>sp|Q24478|CP190_DROME Centrosome-associated zinc finger protein CP190 OS=Drosophila melanogaster OX=7227 GN=Cp190 PE=1 SV=2	sp|Q24478|CP190_DROME	Cp190	121679	1	1.37	1	0	sp|Q24478|CP190_DROME		2	2			1	1			198032	112684			198032	112684
>sp|Q8SWU7|OLA1_DROME Obg-like ATPase 1 OS=Drosophila melanogaster OX=7227 GN=CG1354 PE=1 SV=1	sp|Q8SWU7|OLA1_DROME	CG1354	44910	1	2.77	1	0	sp|Q8SWU7|OLA1_DROME		3	3	1	2			1.23326e+06	1.2934e+06			1.23326e+06	1.2934e+06
>sp|C0R543|EFG_WOLWR Elongation factor G OS=Wolbachia sp. subsp. Drosophila simulans (strain wRi) OX=66084 GN=fusA PE=3 SV=1	sp|C0R543|EFG_WOLWR	fusA	76401	2	3.91	2	0	sp|C0R543|EFG_WOLWR		3	3	1	2			194639	316561			194639	316561
>sp|Q9VH69|RS29_DROME 40S ribosomal protein S29 OS=Drosophila melanogaster OX=7227 GN=RpS29 PE=1 SV=1	sp|Q9VH69|RS29_DROME	RpS29	6591	1	16.07	1	0	sp|Q9VH69|RS29_DROME		3	3	1	1	1		1.1955e+06	690139	400969		1.1955e+06	690139	400969
>sp|P56538|IF6_DROME Eukaryotic translation initiation factor 6 OS=Drosophila melanogaster OX=7227 GN=eIF6 PE=2 SV=3	sp|P56538|IF6_DROME	eIF6	26494	1	4.9	1	0	sp|P56538|IF6_DROME		2	2	1	1			574211	172546			574211	172546
>sp|B3M098|MTNA_DROAN Methylthioribose-1-phosphate isomerase OS=Drosophila ananassae OX=7217 GN=GF17194 PE=3 SV=1	sp|B3M098|MTNA_DROAN	GF17194	39093	1	3.02	1	0	sp|B3M098|MTNA_DROAN; sp|B3P538|MTNA_DROER; sp|B4GYU1|MTNA_DROPE; sp|B4I029|MTNA_DROSE; sp|B4JRX2|MTNA_DROGR; sp|B4K8A4|MTNA_DROMO; sp|B4LWZ8|MTNA_DROVI; sp|B4NG41|MTNA_DROWI; sp|B4PNE2|MTNA_DROYA; sp|B4QSM8|MTNA_DROSI; sp|Q29BB3|MTNA_DROPS; sp|Q9V9X4|MTNA_DROME		1	1	1	0			1.04759e+06	421315			1.04759e+06	421315
>sp|Q24572|CAF1_DROME Chromatin assembly factor 1 p55 subunit OS=Drosophila melanogaster OX=7227 GN=Caf1-55 PE=1 SV=1	sp|Q24572|CAF1_DROME	Caf1-55	48635	1	3.49	1	0	sp|Q24572|CAF1_DROME		2	2	1			1	335987			144954	335987			144954
>sp|A1ZAX1|EIF3C_DROME Eukaryotic translation initiation factor 3 subunit C OS=Drosophila melanogaster OX=7227 GN=eIF3c PE=1 SV=1	sp|A1ZAX1|EIF3C_DROME	eIF3c	105654	1	1.21	1	0	sp|A1ZAX1|EIF3C_DROME; sp|B3MIF1|EIF3C_DROAN; sp|B3NML0|EIF3C_DROER; sp|B4GIB1|EIF3C_DROPE; sp|B4HMY3|EIF3C_DROSE; sp|B4J789|EIF3C_DROGR; sp|B4KN00|EIF3C_DROMO; sp|B4LNA1|EIF3C_DROVI; sp|B4MRZ8|EIF3C_DROWI; sp|B4P562|EIF3C_DROYA; sp|Q28Z41|EIF3C_DROPS		1	1	0	1			293252	636459			293252	636459
>sp|P04388|RAS2_DROME Ras-like protein 2 OS=Drosophila melanogaster OX=7227 GN=Ras64B PE=1 SV=2	sp|P04388|RAS2_DROME	Ras64B	22236	2	13.54	2	0	sp|P04388|RAS2_DROME		2	2	0	2	0	0	1.58293e+06	907600	154272	132919	1.58293e+06	907600	154272	132919
>sp|Q291L4|SYCC_DROPS Cysteine--tRNA ligase, cytoplasmic OS=Drosophila pseudoobscura pseudoobscura OX=46245 GN=Aats-cys PE=3 SV=1	sp|Q291L4|SYCC_DROPS	Aats-cys	83780	1	2.02	1	0	sp|Q291L4|SYCC_DROPS		2	2	1	1	0	0	207222	137292	52212.3	96129.8	207222	137292	52212.3	96129.8
>sp|Q9NK57|NIF3L_DROME NIF3-like protein 1 OS=Drosophila melanogaster OX=7227 GN=anon-35F/36A PE=1 SV=3	sp|Q9NK57|NIF3L_DROME	anon-35F/36A	32363	1	4.45	1	0	sp|Q9NK57|NIF3L_DROME		1	1	1	0			381049	131008			381049	131008
>sp|Q24388|LSP2_DROME Larval serum protein 2 OS=Drosophila melanogaster OX=7227 GN=Lsp2 PE=2 SV=2	sp|Q24388|LSP2_DROME	Lsp2	83349	1	1.85	1	0	sp|Q24388|LSP2_DROME		1	1	1				155106				155106
>sp|Q9VJY6|RL24_DROME 60S ribosomal protein L24 OS=Drosophila melanogaster OX=7227 GN=RpL24 PE=1 SV=1	sp|Q9VJY6|RL24_DROME	RpL24	17520	2	14.19	2	0	sp|Q9VJY6|RL24_DROME		2	2			1	1			419731	208426			419731	208426
>sp|Q9V3D4|IDGF2_DROME Chitinase-like protein Idgf2 OS=Drosophila melanogaster OX=7227 GN=Idgf2 PE=1 SV=1	sp|Q9V3D4|IDGF2_DROME	Idgf2	49159	2	5	2	0	sp|Q9V3D4|IDGF2_DROME		2	2	1	1	0	1	1.23496e+06	673098	244951	364889	1.23496e+06	673098	244951	364889
>sp|Q9VVH3|MIC13_DROME MICOS complex subunit MIC13 homolog QIL1 OS=Drosophila melanogaster OX=7227 GN=QIL1 PE=2 SV=1	sp|Q9VVH3|MIC13_DROME	QIL1	13750	1	19.67	1	0	sp|Q9VVH3|MIC13_DROME		2	2			2	0			415712	307609			415712	307609
>sp|Q9VC57|ATLAS_DROME Atlastin OS=Drosophila melanogaster OX=7227 GN=atl PE=1 SV=1	sp|Q9VC57|ATLAS_DROME	atl	60912	1	1.66	1	0	sp|Q9VC57|ATLAS_DROME		1	1	0	1		0	749858	1.29013e+06		53975.9	749858	1.29013e+06		53975.9
>sp|Q9V9L1|CP6W1_DROME Probable cytochrome P450 6w1 OS=Drosophila melanogaster OX=7227 GN=Cyp6w1 PE=2 SV=1	sp|Q9V9L1|CP6W1_DROME	Cyp6w1	59321	1	1.95	1	0	sp|Q9V9L1|CP6W1_DROME		2	2	1	0	1		999414	789391	513025		999414	789391	513025
>sp|Q29AE5|COPG_DROPS Coatomer subunit gamma OS=Drosophila pseudoobscura pseudoobscura OX=46245 GN=gammaCop PE=3 SV=1	sp|Q29AE5|COPG_DROPS	gammaCop	97357	1	1.03	1	0	sp|Q29AE5|COPG_DROPS; sp|Q8I0G5|COPG_DROME		1	1		1				445462				445462
>sp|P32392|ARP3_DROME Actin-related protein 3 OS=Drosophila melanogaster OX=7227 GN=Arp3 PE=2 SV=3	sp|P32392|ARP3_DROME	Arp3	47033	3	7.18	3	0	sp|P32392|ARP3_DROME		5	5	2	2	0	1	3.61869e+06	1.75549e+06	152888	145269	3.61869e+06	1.75549e+06	152888	145269
>sp|P41375|IF2B_DROME Eukaryotic translation initiation factor 2 subunit 2 OS=Drosophila melanogaster OX=7227 GN=eIF2beta PE=1 SV=1	sp|P41375|IF2B_DROME	eIF2beta	35218	1	2.88	1	0	sp|P41375|IF2B_DROME		1	1	0	1	0	0	642233	638315	226121	122840	642233	638315	226121	122840
>sp|C0HK94|Y5078_DROME Uncharacterized protein CG45078 OS=Drosophila melanogaster OX=7227 GN=CG45078 PE=4 SV=1	sp|C0HK94|Y5078_DROME	CG45078	18836	2	14.72	1	1	sp|C0HK94|Y5078_DROME		5	1	2	2	0	1	5.2374e+06	6208468	1.5103e+06	1.02425e+06	5.2374e+06	6208468	1.5103e+06	1.02425e+06
>sp|P35554|FTN_DROME Flightin OS=Drosophila melanogaster OX=7227 GN=fln PE=2 SV=1	sp|P35554|FTN_DROME	fln	20656	1	7.69	1	0	sp|P35554|FTN_DROME		1	1			0	1			82115.8	149033			82115.8	149033
>sp|P48148|RHO1_DROME Ras-like GTP-binding protein Rho1 OS=Drosophila melanogaster OX=7227 GN=Rho1 PE=1 SV=1	sp|P48148|RHO1_DROME	Rho1	21723	2	18.75	2	0	sp|P48148|RHO1_DROME	sp|Q9QUI0|RHOA_MOUSE	2	2	1	0		0	631093	304142		17299.5	631093	304142		17299.5
>sp|P26308|GBB1_DROME Guanine nucleotide-binding protein subunit beta-1 OS=Drosophila melanogaster OX=7227 GN=Gbeta13F PE=1 SV=1	sp|P26308|GBB1_DROME	Gbeta13F	37133	2	6.47	2	0	sp|P26308|GBB1_DROME		3	3	1	1	1	0	4.52825e+06	2.40916e+06	463838	429210	4.52825e+06	2.40916e+06	463838	429210
>sp|P19967|CYB5R_DROME Cytochrome b5-related protein OS=Drosophila melanogaster OX=7227 GN=Cyt-b5-r PE=2 SV=2	sp|P19967|CYB5R_DROME	Cyt-b5-r	50355	1	2.98	1	0	sp|P19967|CYB5R_DROME		2	2	0	2	0		285416	366753	56345.6		285416	366753	56345.6
>sp|Q8T079|GLYR1_DROME Putative oxidoreductase GLYR1 homolog OS=Drosophila melanogaster OX=7227 GN=Ndf PE=1 SV=1	sp|Q8T079|GLYR1_DROME	Ndf	65252	1	3.32	1	0	sp|Q8T079|GLYR1_DROME		1	1			1	0			92017.1	46093.1			92017.1	46093.1
>sp|O02373|UGDH_DROME UDP-glucose 6-dehydrogenase OS=Drosophila melanogaster OX=7227 GN=sgl PE=1 SV=1	sp|O02373|UGDH_DROME	sgl	52875	1	2.1	1	0	sp|O02373|UGDH_DROME		1	1	1	0			776154	319309			776154	319309
>sp|Q9VIW3|RAGP1_DROME Ran GTPase-activating protein OS=Drosophila melanogaster OX=7227 GN=RanGAP PE=1 SV=1	sp|Q9VIW3|RAGP1_DROME	RanGAP	66070	1	2.01	1	0	sp|Q9VIW3|RAGP1_DROME		1	1
>sp|O18391|KRAK_DROME Probable serine hydrolase OS=Drosophila melanogaster OX=7227 GN=kraken PE=2 SV=1	sp|O18391|KRAK_DROME	kraken	37094	1	4.83	1	0	sp|O18391|KRAK_DROME		1	1	1	0	0		318143	152923	262926		318143	152923	262926
>sp|Q9W4C5|NAAT1_DROME Sodium-dependent nutrient amino acid transporter 1 OS=Drosophila melanogaster OX=7227 GN=NAAT1 PE=1 SV=2	sp|Q9W4C5|NAAT1_DROME	NAAT1	71762	2	3.9	2	0	sp|Q9W4C5|NAAT1_DROME	sp|B3MRS1|NAAT1_DROAN; sp|B3NV41|NAAT1_DROER; sp|B4GVM9|NAAT1_DROPE; sp|B4JMC1|NAAT1_DROGR; sp|B4L7U0|NAAT1_DROMO; sp|B4MEG2|NAAT1_DROVI; sp|B4NDL8|NAAT1_DROWI; sp|B4PZQ4|NAAT1_DROYA; sp|B4R4T6|NAAT1_DROSI; sp|Q29GB8|NAAT1_DROPS	2	2	0	2			989360	632831			989360	632831
>sp|P54357|MLC2_DROME Myosin-2 essential light chain OS=Drosophila melanogaster OX=7227 GN=Mlc-c PE=1 SV=1	sp|P54357|MLC2_DROME	Mlc-c	16613	2	23.13	2	0	sp|P54357|MLC2_DROME		2	2			1	0			157872	89765.1			157872	89765.1
>sp|P11584|ITBX_DROME Integrin beta-PS OS=Drosophila melanogaster OX=7227 GN=mys PE=1 SV=3	sp|P11584|ITBX_DROME	mys	92656	1	1.42	1	0	sp|P11584|ITBX_DROME		2	2	0	0	1	1	186149	217082	101462	92643.2	186149	217082	101462	92643.2
>sp|Q95029|CATL_DROME Cathepsin L OS=Drosophila melanogaster OX=7227 GN=Cp1 PE=2 SV=2	sp|Q95029|CATL_DROME	Cp1	41601	2	3.23	2	0	sp|Q95029|CATL_DROME		3	3	2	1	1		1054051	487328	241335		1054051	487328	241335
>sp|P62277|RS13_HUMAN 40S ribosomal protein S13 OS=Homo sapiens OX=9606 GN=RPS13 PE=1 SV=2	sp|P62277|RS13_HUMAN	RPS13	17222	1	6.62	1	0	sp|P62277|RS13_HUMAN		3	3	0	1	1	1	1.43814e+06	1234601	712464	294291	1.43814e+06	1234601	712464	294291
>sp|P23625|GNAQ_DROME G protein alpha q subunit OS=Drosophila melanogaster OX=7227 GN=Galphaq PE=2 SV=2	sp|P23625|GNAQ_DROME	Galphaq	41295	1	3.12	1	0	sp|P23625|GNAQ_DROME		1	1	0	1			1.03124e+06	749380			1.03124e+06	749380
>sp|Q8WTC1|RT15_DROME 28S ribosomal protein S15, mitochondrial OS=Drosophila melanogaster OX=7227 GN=bonsai PE=2 SV=2	sp|Q8WTC1|RT15_DROME	bonsai	33473	1	3.93	1	0	sp|Q8WTC1|RT15_DROME		2	2	1	1		0	761151	380218		31042	761151	380218		31042
>sp|Q9V3Z2|SER7_DROME Serine protease 7 OS=Drosophila melanogaster OX=7227 GN=Sp7 PE=1 SV=1	sp|Q9V3Z2|SER7_DROME	Sp7	43128	2	6.91	2	0	sp|Q9V3Z2|SER7_DROME		2	2	2	0	0		1.29601e+06	415214	44439.2		1.29601e+06	415214	44439.2
>sp|P26270|PSMD7_DROME 26S proteasome non-ATPase regulatory subunit 7 OS=Drosophila melanogaster OX=7227 GN=Rpn8 PE=1 SV=6	sp|P26270|PSMD7_DROME	Rpn8	38089	3	10.06	3	0	sp|P26270|PSMD7_DROME		3	3	0	3	0	0	774588	1.22638e+06	100107	72924.8	774588	1.22638e+06	100107	72924.8
>sp|Q9VSS2|SRP68_DROME Signal recognition particle subunit SRP68 OS=Drosophila melanogaster OX=7227 GN=Srp68 PE=2 SV=1	sp|Q9VSS2|SRP68_DROME	Srp68	69009	2	3.31	2	0	sp|Q9VSS2|SRP68_DROME		2	2	0	2	0	0	873762	598979	60941	72858.5	873762	598979	60941	72858.5
>sp|Q9W2N0|CAPZA_DROME F-actin-capping protein subunit alpha OS=Drosophila melanogaster OX=7227 GN=cpa PE=2 SV=1	sp|Q9W2N0|CAPZA_DROME	cpa	32759	1	4.55	1	0	sp|Q9W2N0|CAPZA_DROME		2	2	1	1			750110	402844			750110	402844
>sp|O62621|COPB2_DROME Coatomer subunit beta' OS=Drosophila melanogaster OX=7227 GN=beta'COP PE=2 SV=2	sp|O62621|COPB2_DROME	beta'COP	102713	4	5.25	4	0	sp|O62621|COPB2_DROME		4	4	1	3		0	1.70514e+06	1745767		120968	1.70514e+06	1745767		120968
>sp|P46223|RL7A_DROME 60S ribosomal protein L7a OS=Drosophila melanogaster OX=7227 GN=RpL7A PE=1 SV=2	sp|P46223|RL7A_DROME	RpL7A	30732	3	8.86	3	0	sp|P46223|RL7A_DROME		3	3	1	0	1	1	493117	87787.5	757469	526701	493117	87787.5	757469	526701
>sp|O76454|PHS_DROME Pterin-4-alpha-carbinolamine dehydratase OS=Drosophila melanogaster OX=7227 GN=Pcd PE=1 SV=2	sp|O76454|PHS_DROME	Pcd	21067	1	9.9	1	0	sp|O76454|PHS_DROME		2	2	1	0	1	1	519738	217169	174203	133910	519738	217169	174203	133910
>sp|P54622|SSBP_DROME Single-stranded DNA-binding protein, mitochondrial OS=Drosophila melanogaster OX=7227 GN=mtSSB PE=1 SV=2	sp|P54622|SSBP_DROME	mtSSB	16368	1	9.59	1	0	sp|P54622|SSBP_DROME		3	3	1	1	1		555344	165509	185960		555344	165509	185960
>sp|Q70PY2|PGSB1_DROME Peptidoglycan-recognition protein SB1 OS=Drosophila melanogaster OX=7227 GN=PGRP-SB1 PE=2 SV=2	sp|Q70PY2|PGSB1_DROME	PGRP-SB1	20998	1	6.32	1	0	sp|Q70PY2|PGSB1_DROME		1	1	0	1			7.42478e+06	401202			7.42478e+06	401202
>sp|P48604|GRPE_DROME GrpE protein homolog, mitochondrial OS=Drosophila melanogaster OX=7227 GN=Roe1 PE=2 SV=2	sp|P48604|GRPE_DROME	Roe1	23926	1	5.63	1	0	sp|P48604|GRPE_DROME		1	1	1	1			794825	375222			794825	375222
>sp|Q9VEX6|ATD3A_DROME ATPase family AAA domain-containing protein 3A homolog OS=Drosophila melanogaster OX=7227 GN=bor PE=1 SV=2	sp|Q9VEX6|ATD3A_DROME	bor	68361	1	1.49	1	0	sp|Q9VEX6|ATD3A_DROME		1	1	0	0	1	0	253125	290531	470923	401952	253125	290531	470923	401952
>sp|P32234|128UP_DROME GTP-binding protein 128up OS=Drosophila melanogaster OX=7227 GN=128up PE=2 SV=2	sp|P32234|128UP_DROME	128up	41132	1	4.08	1	0	sp|P32234|128UP_DROME		1	1	0	1	0		392357	380425	31308.5		392357	380425	31308.5
>sp|O18602|RL31_DROVI 60S ribosomal protein L31 OS=Drosophila virilis OX=7244 GN=RpL31 PE=3 SV=1	sp|O18602|RL31_DROVI	RpL31	15054	1	7.03	1	0	sp|O18602|RL31_DROVI; sp|P62899|RL31_HUMAN; sp|Q9V597|RL31_DROME		4	4			2	2			1098283	934941			1098283	934941
>sp|Q9W265|HOT_DROME Probable hydroxyacid-oxoacid transhydrogenase, mitochondrial OS=Drosophila melanogaster OX=7227 GN=T3dh PE=2 SV=1	sp|Q9W265|HOT_DROME	T3dh	50018	1	4.31	1	0	sp|Q9W265|HOT_DROME		1	1	1				1.81451e+06				1.81451e+06
>sp|Q9V9A7|MCCB_DROME Probable methylcrotonoyl-CoA carboxylase beta chain, mitochondrial OS=Drosophila melanogaster OX=7227 GN=Mccc2 PE=2 SV=1	sp|Q9V9A7|MCCB_DROME	Mccc2	62648	2	6.23	2	0	sp|Q9V9A7|MCCB_DROME		3	3			3	1			629580	509140			629580	509140
>sp|Q7K556|TTD14_DROME TRPL translocation defect protein 14 OS=Drosophila melanogaster OX=7227 GN=Ttd14 PE=1 SV=1	sp|Q7K556|TTD14_DROME	Ttd14	54337	1	2.32	1	0	sp|Q7K556|TTD14_DROME		5	5	2	2		1	20126158	9141589		1.49528e+06	20126158	9141589		1.49528e+06
>sp|O82803|SRPP_HEVBR Small rubber particle protein OS=Hevea brasiliensis GN=SRPP PE=1 SV=1	sp|O82803|SRPP_HEVBR	SRPP	22345	1	4.9	1	0	sp|O82803|SRPP_HEVBR		1	1
>sp|C0HL64|LCP81_DROME Larval cuticle protein 65Ag1 OS=Drosophila melanogaster OX=7227 GN=Lcp65Ag1 PE=1 SV=1	sp|C0HL64|LCP81_DROME	Lcp65Ag1	11194	1	10.48	1	0	sp|C0HL64|LCP81_DROME; sp|C0HL65|LCP82_DROME		2	2	0	0	2		239572	413077	278410		239572	413077	278410
>sp|P16905|KAPR1_DROME cAMP-dependent protein kinase type I regulatory subunit OS=Drosophila melanogaster OX=7227 GN=Pka-R1 PE=2 SV=2	sp|P16905|KAPR1_DROME	Pka-R1	42239	3	9.04	3	0	sp|P16905|KAPR1_DROME		4	4	2	2	0		1.01043e+06	864614	72412.7		1.01043e+06	864614	72412.7
>sp|Q9VCA9|SPCS3_DROME Signal peptidase complex subunit 3 OS=Drosophila melanogaster OX=7227 GN=Spase22-23 PE=2 SV=1	sp|Q9VCA9|SPCS3_DROME	Spase22-23	20304	1	5.03	1	0	sp|Q9VCA9|SPCS3_DROME		2	2	1	1			786388	543534			786388	543534
>sp|O76464|NFT1_DROME Nitrilase and fragile histidine triad fusion protein NitFhit OS=Drosophila melanogaster OX=7227 GN=NitFhit PE=1 SV=1	sp|O76464|NFT1_DROME	NitFhit	52232	1	2.83	1	0	sp|O76464|NFT1_DROME		1	1	0	0	1		10756175	12712183	506382		10756175	12712183	506382
>sp|P48149|RS15A_DROME 40S ribosomal protein S15Aa OS=Drosophila melanogaster OX=7227 GN=RpS15Aa PE=1 SV=2	sp|P48149|RS15A_DROME	RpS15Aa	14771	1	7.69	1	0	sp|P48149|RS15A_DROME; sp|Q6XIM8|RS15A_DROYA		1	1	1	2			3691071	1.78574e+06			3691071	1.78574e+06
>sp|Q9VVI9|CHMP5_DROME Charged multivesicular body protein 5 OS=Drosophila melanogaster OX=7227 GN=Vps60 PE=1 SV=2	sp|Q9VVI9|CHMP5_DROME	Vps60	25151	1	4.42	1	0	sp|Q9VVI9|CHMP5_DROME		1	1			1				219366				219366
>sp|Q24524|SING_DROME Protein singed OS=Drosophila melanogaster OX=7227 GN=sn PE=1 SV=1	sp|Q24524|SING_DROME	sn	57279	1	1.95	1	0	sp|Q24524|SING_DROME		1	1	0	1			505958	215026			505958	215026
>sp|O44091|VATF1_DROPS V-type proton ATPase subunit F 1 OS=Drosophila pseudoobscura pseudoobscura OX=46245 GN=Vha14 PE=2 SV=2	sp|O44091|VATF1_DROPS	Vha14	13876	1	8.06	1	0	sp|O44091|VATF1_DROPS; sp|Q24583|VATF1_DROME		2	2	2	0			5.70131e+06	140279			5.70131e+06	140279
>sp|O61492|FLOT2_DROME Flotillin-2 OS=Drosophila melanogaster OX=7227 GN=Flo2 PE=2 SV=3	sp|O61492|FLOT2_DROME	Flo2	48158	1	2.05	1	0	sp|O61492|FLOT2_DROME		2	2	1	1			511568	414257			511568	414257
>sp|Q9VH07|RUVB1_DROME RuvB-like helicase 1 OS=Drosophila melanogaster OX=7227 GN=pont PE=1 SV=1	sp|Q9VH07|RUVB1_DROME	pont	50242	1	3.29	1	0	sp|Q9VH07|RUVB1_DROME		1	1	1	0			327055	189682			327055	189682
>sp|Q24048|ATPB2_DROME Sodium/potassium-transporting ATPase subunit beta-2 OS=Drosophila melanogaster OX=7227 GN=nrv2 PE=1 SV=2	sp|Q24048|ATPB2_DROME	nrv2	37283	2	8.67	2	0	sp|Q24048|ATPB2_DROME		4	4	1	2	1		1.25546e+06	1.17323e+06	113863		1.25546e+06	1.17323e+06	113863
>sp|B3LY71|EI3D1_DROAN Eukaryotic translation initiation factor 3 subunit D-1 OS=Drosophila ananassae OX=7217 GN=eIF3d1 PE=3 SV=1	sp|B3LY71|EI3D1_DROAN	eIF3d1	63803	2	4.1	2	0	sp|B3LY71|EI3D1_DROAN; sp|B3P8G6|EI3D1_DROER; sp|B4GP93|EI3D1_DROPE; sp|B4HFV9|EI3D1_DROSE; sp|B4JTN0|EI3D1_DROGR; sp|B4K892|EI3D1_DROMO; sp|B4LYI3|EI3D1_DROVI; sp|B4NLG2|EI3D1_DROWI; sp|B4PNV2|EI3D1_DROYA; sp|B4R222|EI3D1_DROSI; sp|B5DY99|EI3D1_DROPS; sp|Q9VCK0|EI3D1_DROME	sp|B3LZN3|EI3D2_DROAN	2	2	1	2			2686560	2.09917e+06			2686560	2.09917e+06
>sp|Q24179|SLY1_DROME Protein sly1 homolog OS=Drosophila melanogaster OX=7227 GN=Slh PE=2 SV=4	sp|Q24179|SLY1_DROME	Slh	72366	1	2.5	1	0	sp|Q24179|SLY1_DROME		1	1		1				332355				332355
>sp|P55828|RS20_DROME 40S ribosomal protein S20 OS=Drosophila melanogaster OX=7227 GN=RpS20 PE=1 SV=1	sp|P55828|RS20_DROME	RpS20	13488	1	12.5	1	0	sp|P55828|RS20_DROME		5	5	1	1	2	0	1.74383e+06	1.24989e+06	975173	638415	1.74383e+06	1.24989e+06	975173	638415
>sp|O17445|RL15_DROME 60S ribosomal protein L15 OS=Drosophila melanogaster OX=7227 GN=RpL15 PE=1 SV=1	sp|O17445|RL15_DROME	RpL15	24325	1	4.41	1	0	sp|O17445|RL15_DROME		2	2	0	0	1	1	128437	89282.8	481646	327538	128437	89282.8	481646	327538
>sp|B4H8J5|ASNA_DROPE ATPase ASNA1 homolog OS=Drosophila persimilis OX=7234 GN=GL20106 PE=3 SV=1	sp|B4H8J5|ASNA_DROPE	GL20106	37539	1	2.98	1	0	sp|B4H8J5|ASNA_DROPE; sp|B4HR35|ASNA_DROSE; sp|B4J4F6|ASNA_DROGR; sp|B4KTG7|ASNA_DROMO; sp|B4LN33|ASNA_DROVI; sp|B4P1R6|ASNA_DROYA; sp|B4QEC4|ASNA_DROSI; sp|Q28YJ2|ASNA_DROPS; sp|Q7JWD3|ASNA_DROME		2	2	1	1			645149	362493			645149	362493
>sp|O01367|HOW_DROME Protein held out wings OS=Drosophila melanogaster OX=7227 GN=how PE=1 SV=1	sp|O01367|HOW_DROME	how	44325	1	2.47	1	0	sp|O01367|HOW_DROME		1	1	1	0			600643	421133			600643	421133
>sp|Q07327|ROP_DROME Protein ROP OS=Drosophila melanogaster OX=7227 GN=Rop PE=2 SV=2	sp|Q07327|ROP_DROME	Rop	67851	3	6.37	3	0	sp|Q07327|ROP_DROME		3	3	0	3	0	0	300814	1.73234e+06	716209	798060	300814	1.73234e+06	716209	798060
>sp|P41094|RS18_DROME 40S ribosomal protein S18 OS=Drosophila melanogaster OX=7227 GN=RpS18 PE=1 SV=1	sp|P41094|RS18_DROME	RpS18	17612	1	5.92	1	0	sp|P41094|RS18_DROME		2	2	1	1			1.29839e+06	860676			1.29839e+06	860676
>sp|A1Z9A8|PTCD3_DROME Protein PTCD3 homolog, mitochondrial OS=Drosophila melanogaster OX=7227 GN=CG4679 PE=2 SV=1	sp|A1Z9A8|PTCD3_DROME	CG4679	74207	2	3.22	2	0	sp|A1Z9A8|PTCD3_DROME		2	2	1	0			723562	591182			723562	591182
>sp|Q9VBP9|NPL4_DROME Nuclear protein localization protein 4 homolog OS=Drosophila melanogaster OX=7227 GN=Npl4 PE=1 SV=3	sp|Q9VBP9|NPL4_DROME	Npl4	73361	1	1.99	1	0	sp|Q9VBP9|NPL4_DROME		1	1	1				222716				222716
>sp|O61491|FLOT1_DROME Flotillin-1 OS=Drosophila melanogaster OX=7227 GN=Flo1 PE=2 SV=1	sp|O61491|FLOT1_DROME	Flo1	47135	1	3.05	1	0	sp|O61491|FLOT1_DROME		1	1	1	1			621798	427068			621798	427068
>sp|P12080|ITA2_DROME Integrin alpha-PS2 OS=Drosophila melanogaster OX=7227 GN=if PE=1 SV=2	sp|P12080|ITA2_DROME	if	154322	1	0.64	1	0	sp|P12080|ITA2_DROME		1	1			1	0			271779	180196			271779	180196
>sp|Q28ZX3|PABP2_DROPS Polyadenylate-binding protein 2 OS=Drosophila pseudoobscura pseudoobscura OX=46245 GN=Pabp2 PE=3 SV=1	sp|Q28ZX3|PABP2_DROPS	Pabp2	25092	1	4.44	1	0	sp|Q28ZX3|PABP2_DROPS; sp|Q7KNF2|PABP2_DROME		1	1	0	1			733895	277425			733895	277425
>sp|B3MP94|EIF3H_DROAN Eukaryotic translation initiation factor 3 subunit H OS=Drosophila ananassae OX=7217 GN=eIF-3p40 PE=3 SV=1	sp|B3MP94|EIF3H_DROAN	eIF-3p40	38224	1	2.97	1	0	sp|B3MP94|EIF3H_DROAN; sp|B3N4F1|EIF3H_DROER; sp|B4I1C2|EIF3H_DROSE; sp|B4KGS4|EIF3H_DROMO; sp|B4LTW0|EIF3H_DROVI; sp|B4N116|EIF3H_DROWI; sp|B4P3T9|EIF3H_DROYA; sp|B5DJJ2|EIF3H_DROPS; sp|Q9U9Q4|EIF3H_DROME		2	2	1	1			1659002	823603			1659002	823603
>sp|Q9VMQ5|COQ6_DROME Ubiquinone biosynthesis monooxygenase COQ6, mitochondrial OS=Drosophila melanogaster OX=7227 GN=Coq6 PE=2 SV=1	sp|Q9VMQ5|COQ6_DROME	Coq6	51994	1	2.31	1	0	sp|Q9VMQ5|COQ6_DROME		1	1		1				226586				226586
>sp|Q9XZS3|TMA7_DROME Translation machinery-associated protein 7 homolog OS=Drosophila melanogaster OX=7227 GN=CG13364 PE=4 SV=1	sp|Q9XZS3|TMA7_DROME	CG13364	6868	1	15.62	1	0	sp|Q9XZS3|TMA7_DROME		1	1			1	0			1.02681e+06	365085			1.02681e+06	365085
>sp|Q9VMY9|GUAD_DROME Guanine deaminase OS=Drosophila melanogaster OX=7227 GN=DhpD PE=1 SV=1	sp|Q9VMY9|GUAD_DROME	DhpD	48885	1	2.68	1	0	sp|Q9VMY9|GUAD_DROME		1	1	0	1			350902	185360			350902	185360
>sp|P16914|ELAV_DROME Protein elav OS=Drosophila melanogaster OX=7227 GN=elav PE=2 SV=1	sp|P16914|ELAV_DROME	elav	50817	1	2.48	1	0	sp|P16914|ELAV_DROME; sp|P23241|ELAV_DROVI		1	1	0	1	0		319528	260401	93877.5		319528	260401	93877.5
>sp|B4HXL7|DRE2_DROSE Anamorsin homolog OS=Drosophila sechellia OX=7238 GN=CIAPIN1 PE=3 SV=1	sp|B4HXL7|DRE2_DROSE	CIAPIN1	27074	1	5.65	1	0	sp|B4HXL7|DRE2_DROSE; sp|B4Q5Z1|DRE2_DROSI; sp|Q9V3Y2|DRE2_DROME		2	2	1		0	0	543903		24587.5	26293.5	543903		24587.5	26293.5
>sp|Q9VNE2|PKRA_DROME Protein krasavietz OS=Drosophila melanogaster OX=7227 GN=kra PE=1 SV=1	sp|Q9VNE2|PKRA_DROME	kra	49225	1	2.37	1	0	sp|Q9VNE2|PKRA_DROME		1	1	0	1			203782	374518			203782	374518
>sp|Q29MA5|RM24_DROPS Probable 39S ribosomal protein L24, mitochondrial OS=Drosophila pseudoobscura pseudoobscura OX=46245 GN=mRpL24 PE=3 SV=1	sp|Q29MA5|RM24_DROPS	mRpL24	29343	1	4.45	1	0	sp|Q29MA5|RM24_DROPS; sp|Q9VMY1|RM24_DROME		1	1	1	0			396597	140188			396597	140188
>sp|Q04448|MTDC_DROME Bifunctional methylenetetrahydrofolate dehydrogenase/cyclohydrolase, mitochondrial OS=Drosophila melanogaster OX=7227 GN=Nmdmc PE=2 SV=2	sp|Q04448|MTDC_DROME	Nmdmc	33551	1	2.91	1	0	sp|Q04448|MTDC_DROME		1	1	1		0		637082		2.09863e+06		637082		2.09863e+06
>sp|Q27606|CP4E2_DROME Cytochrome P450 4e2 OS=Drosophila melanogaster OX=7227 GN=Cyp4e2 PE=2 SV=2	sp|Q27606|CP4E2_DROME	Cyp4e2	60693	1	2.66	1	0	sp|Q27606|CP4E2_DROME		3	3	1	1		1	190392	313264		118384	190392	313264		118384
>sp|Q7K1U0|ARC1_DROME Activity-regulated cytoskeleton associated protein 1 OS=Drosophila melanogaster OX=7227 GN=Arc1 PE=1 SV=1	sp|Q7K1U0|ARC1_DROME	Arc1	28877	1	7.87	1	0	sp|Q7K1U0|ARC1_DROME		1	1		1				200306				200306
>sp|Q9U1M2|TM120_DROME Transmembrane protein 120 homolog OS=Drosophila melanogaster OX=7227 GN=CG32795 PE=1 SV=1	sp|Q9U1M2|TM120_DROME	CG32795	45487	1	3.36	1	0	sp|Q9U1M2|TM120_DROME		1	1	0	1			191602	260893			191602	260893
>sp|P62269|RS18_HUMAN 40S ribosomal protein S18 OS=Homo sapiens OX=9606 GN=RPS18 PE=1 SV=3	sp|P62269|RS18_HUMAN	RPS18	17719	1	7.24	1	0	sp|P62269|RS18_HUMAN		1	1			0	1			73855.1	252284			73855.1	252284
>sp|O96567|DDC_DROSI Aromatic-L-amino-acid decarboxylase OS=Drosophila simulans OX=7240 GN=Ddc PE=3 SV=2	sp|O96567|DDC_DROSI	Ddc	57312	1	2.94	1	0	sp|O96567|DDC_DROSI; sp|P05031|DDC_DROME		1	1	1	0	0	0	213011	127221	24410.5	22017.1	213011	127221	24410.5	22017.1
>sp|P20240|OTE_DROME Otefin OS=Drosophila melanogaster OX=7227 GN=Ote PE=1 SV=2	sp|P20240|OTE_DROME	Ote	46584	1	3.3	1	0	sp|P20240|OTE_DROME		2	2	1	0	1		385489	163766	250666		385489	163766	250666
>sp|P35122|UCHL_DROME Ubiquitin carboxyl-terminal hydrolase OS=Drosophila melanogaster OX=7227 GN=Uch PE=2 SV=2	sp|P35122|UCHL_DROME	Uch	25850	1	3.96	1	0	sp|P35122|UCHL_DROME		1	1	1	0			718539	346097			718539	346097
>sp|P13217|PIPA_DROME 1-phosphatidylinositol 4,5-bisphosphate phosphodiesterase OS=Drosophila melanogaster OX=7227 GN=norpA PE=1 SV=4	sp|P13217|PIPA_DROME	norpA	124863	1	1.19	1	0	sp|P13217|PIPA_DROME		1	1			1				137309				137309
>sp|P40417|ERKA_DROME Mitogen-activated protein kinase ERK-A OS=Drosophila melanogaster OX=7227 GN=rl PE=1 SV=3	sp|P40417|ERKA_DROME	rl	43151	1	2.39	1	0	sp|P40417|ERKA_DROME		1	1	1	0			319030	291618			319030	291618
>sp|B3NYF7|NFU1_DROER NFU1 iron-sulfur cluster scaffold homolog, mitochondrial OS=Drosophila erecta OX=7220 GN=GG17526 PE=3 SV=1	sp|B3NYF7|NFU1_DROER	GG17526	31213	1	3.53	1	0	sp|B3NYF7|NFU1_DROER; sp|B4IMF6|NFU1_DROSE; sp|B4M375|NFU1_DROVI; sp|B4PZ52|NFU1_DROYA; sp|B4R3T1|NFU1_DROSI; sp|Q8SY96|NFU1_DROME		2	2	2	0	0		1.02957e+06	330793	17128.2		1.02957e+06	330793	17128.2
>sp|Q9VF71|CUTC_DROME Copper homeostasis protein cutC homolog OS=Drosophila melanogaster OX=7227 GN=CG6136 PE=2 SV=1	sp|Q9VF71|CUTC_DROME	CG6136	28916	1	4.56	1	0	sp|Q9VF71|CUTC_DROME		2	2	1	1	0	0	217756	100421	32734.5	35233.8	217756	100421	32734.5	35233.8
>sp|Q9VLT5|POE_DROME Protein purity of essence OS=Drosophila melanogaster OX=7227 GN=poe PE=1 SV=1	sp|Q9VLT5|POE_DROME	poe	590702	2	0.34	2	0	sp|Q9VLT5|POE_DROME	sp|Q29L39|POE_DROPS	7	7	2	1	5	0	27475964	4.44303e+06	477720	96355.2	27475964	4.44303e+06	477720	96355.2
>sp|P09211ups|GSTP1_HUMAN_UPS Glutathione S-transferase P (Chain 2-210) - Homo sapiens (Human)	sp|P09211ups|GSTP1_HUMAN_UPS		23225	1	7.66	1	0	sp|P09211ups|GSTP1_HUMAN_UPS		1	1	1				135978				135978
>sp|B3NXQ7|WUHO_DROER tRNA (guanine-N(7)-)-methyltransferase non-catalytic subunit wuho OS=Drosophila erecta OX=7220 GN=wuho PE=3 SV=1	sp|B3NXQ7|WUHO_DROER	wuho	46082	1	2.4	1	0	sp|B3NXQ7|WUHO_DROER; sp|Q9W415|WUHO_DROME		1	1	0	1			729728	390057			729728	390057
>sp|P02787ups|TRFE_HUMAN_UPS Serotransferrin (Chain 20-698) - Homo sapiens (Human)	sp|P02787ups|TRFE_HUMAN_UPS		75181	1	1.77	1	0	sp|P02787ups|TRFE_HUMAN_UPS		1	1	0	1			156793	167430			156793	167430
>sp|P69905ups|HBA_HUMAN_UPS Hemoglobin subunit alpha (Chain 2-142) - Homo sapiens (Human)	sp|P69905ups|HBA_HUMAN_UPS		15126	1	10.64	1	0	sp|P69905ups|HBA_HUMAN_UPS		1	1		0	0	1		91798	973424	1.58958e+06		91798	973424	1.58958e+06
>sp|P30050|RL12_HUMAN 60S ribosomal protein L12 OS=Homo sapiens OX=9606 GN=RPL12 PE=1 SV=1	sp|P30050|RL12_HUMAN	RPL12	17819	1	5.45	1	0	sp|P30050|RL12_HUMAN		5	5	2	2	0	1	6149941	2.99757e+06	24902.9	469495	6149941	2.99757e+06	24902.9	469495
>sp|O18601|DCUP_DROVI Uroporphyrinogen decarboxylase OS=Drosophila virilis OX=7244 GN=Urod PE=3 SV=1	sp|O18601|DCUP_DROVI	Urod	43023	3	8.55	3	0	sp|O18601|DCUP_DROVI; sp|Q9V595|DCUP_DROME		3	3	2	0		0	4578236	2.06786e+06		18219.7	4578236	2.06786e+06		18219.7
>sp|O61443|MK38B_DROME Mitogen-activated protein kinase p38b OS=Drosophila melanogaster OX=7227 GN=p38b PE=1 SV=1	sp|O61443|MK38B_DROME	p38b	42098	1	3.29	1	0	sp|O61443|MK38B_DROME		2	2	1	1			1.05465e+06	485396			1.05465e+06	485396
>sp|P45889|ACTZ_DROME Actin-related protein 1 OS=Drosophila melanogaster OX=7227 GN=Arp1 PE=2 SV=2	sp|P45889|ACTZ_DROME	Arp1	42719	1	2.39	1	0	sp|P45889|ACTZ_DROME		2	2	2				1.89404e+06				1.89404e+06
>sp|Q0E9B6|RS11_DROME 40S ribosomal protein S11 OS=Drosophila melanogaster OX=7227 GN=RpS11 PE=1 SV=1	sp|Q0E9B6|RS11_DROME	RpS11	18105	1	7.1	1	0	sp|Q0E9B6|RS11_DROME; sp|Q292D0|RS11_DROPS; sp|Q6XHX5|RS11_DROYA		1	1			1	0			111595	61848.8			111595	61848.8
>sp|P42787|CBPD_DROME Carboxypeptidase D OS=Drosophila melanogaster OX=7227 GN=svr PE=1 SV=2	sp|P42787|CBPD_DROME	svr	158789	1	0.71	1	0	sp|P42787|CBPD_DROME		1	1	1	1			378720	244147			378720	244147
>sp|Q8MSS1|LVA_DROME Protein lava lamp OS=Drosophila melanogaster OX=7227 GN=lva PE=1 SV=2	sp|Q8MSS1|LVA_DROME	lva	315900	1	0.47	1	0	sp|Q8MSS1|LVA_DROME		1	1			1	0			176396	87727.8			176396	87727.8
>sp|Q9VTZ6|PMM_DROME Phosphomannomutase OS=Drosophila melanogaster OX=7227 GN=Pmm2 PE=1 SV=1	sp|Q9VTZ6|PMM_DROME	Pmm2	29667	1	5.12	1	0	sp|Q9VTZ6|PMM_DROME		1	1	1	0	0		1.20915e+06	506435	2.61576e+06		1.20915e+06	506435	2.61576e+06
>sp|Q9VN93|CPR1_DROME Putative cysteine proteinase CG12163 OS=Drosophila melanogaster OX=7227 GN=CG12163 PE=2 SV=2	sp|Q9VN93|CPR1_DROME	CG12163	68961	1	2.28	1	0	sp|Q9VN93|CPR1_DROME		1	1	1				186731				186731
>sp|P05205|HP1_DROME Heterochromatin protein 1 OS=Drosophila melanogaster OX=7227 GN=Su(var)205 PE=1 SV=2	sp|P05205|HP1_DROME	Su(var)205	23185	2	16.99	2	0	sp|P05205|HP1_DROME		2	2	2	0			473216	107876			473216	107876
>sp|P07705|NU3M_DROYA NADH-ubiquinone oxidoreductase chain 3 OS=Drosophila yakuba OX=7245 GN=mt:ND3 PE=3 SV=1	sp|P07705|NU3M_DROYA	mt:ND3	13457	1	9.4	1	0	sp|P07705|NU3M_DROYA; sp|P18930|NU3M_DROME; sp|P51940|NU3M_DROSU		4	4			2	2			684510	446496			684510	446496
>sp|P54359|SEPT2_DROME Septin-2 OS=Drosophila melanogaster OX=7227 GN=Sep2 PE=2 SV=2	sp|P54359|SEPT2_DROME	Sep2	48474	1	2.15	1	0	sp|P54359|SEPT2_DROME		1	1	1				221872				221872
>sp|P48598|IF4E_DROME Eukaryotic translation initiation factor 4E1 OS=Drosophila melanogaster OX=7227 GN=eIF4E1 PE=1 SV=1	sp|P48598|IF4E_DROME	eIF4E1	29224	1	9.27	1	0	sp|P48598|IF4E_DROME		2	2	0	2			631300	332846			631300	332846
>sp|P45888|ARP2_DROME Actin-related protein 2 OS=Drosophila melanogaster OX=7227 GN=Arp2 PE=2 SV=3	sp|P45888|ARP2_DROME	Arp2	45282	1	3.01	1	0	sp|P45888|ARP2_DROME		1	1	1	0			556243	539753			556243	539753
>sp|Q9VPQ2|DJSHV_DROME DnaJ homolog shv OS=Drosophila melanogaster OX=7227 GN=shv PE=1 SV=1	sp|Q9VPQ2|DJSHV_DROME	shv	40212	1	2.54	1	0	sp|Q9VPQ2|DJSHV_DROME		1	1	1	0			1.06062e+06	834218			1.06062e+06	834218
>sp|Q8IRR5|SIR4_DROME NAD-dependent protein deacylase Sirt4 OS=Drosophila melanogaster OX=7227 GN=Sirt4 PE=2 SV=2	sp|Q8IRR5|SIR4_DROME	Sirt4	34991	1	3.53	1	0	sp|Q8IRR5|SIR4_DROME		1	1	1	1			535293	382604			535293	382604
>sp|Q9V447|KRH2_DROME Krueppel homolog 2 OS=Drosophila melanogaster OX=7227 GN=Kr-h2 PE=1 SV=1	sp|Q9V447|KRH2_DROME	Kr-h2	31215	1	6.88	1	0	sp|Q9V447|KRH2_DROME		1	1	0	1			125814	113288			125814	113288
>sp|A0AQ71|TMEDA_DROSI Transmembrane emp24 domain-containing protein bai OS=Drosophila simulans OX=7240 GN=bai PE=3 SV=1	sp|A0AQ71|TMEDA_DROSI	bai	23708	1	4.85	1	0	sp|A0AQ71|TMEDA_DROSI; sp|B3LVB0|TMEDA_DROAN; sp|B3P6T8|TMEDA_DROER; sp|B4GE47|TMEDA_DROPE; sp|B4K4G5|TMEDA_DROMO; sp|B4MGF8|TMEDA_DROVI; sp|B4PUZ3|TMEDA_DROYA; sp|Q8SXY6|TMEDA_DROME		1	1			1	0			245948	187687			245948	187687
>sp|B4G2I8|HH_DROPE Protein hedgehog OS=Drosophila persimilis OX=7234 GN=hh PE=3 SV=1	sp|B4G2I8|HH_DROPE	hh	53482	1	1.87	1	0	sp|B4G2I8|HH_DROPE		4	4	1	1	1	2	76057808	133836200	4381555	4331169	76057808	133836200	4381555	4331169
>sp|Q9VWA1|CLC_DROME Clathrin light chain OS=Drosophila melanogaster OX=7227 GN=Clc PE=2 SV=1	sp|Q9VWA1|CLC_DROME	Clc	23840	1	5.48	1	0	sp|Q9VWA1|CLC_DROME		1	1	1	1			270015	194922			270015	194922
>sp|Q9W1G0|TALDO_DROME Probable transaldolase OS=Drosophila melanogaster OX=7227 GN=Taldo PE=2 SV=2	sp|Q9W1G0|TALDO_DROME	Taldo	36734	1	3.93	1	0	sp|Q9W1G0|TALDO_DROME		1	1	1	0			279241	110591			279241	110591
>sp|Q9VG08|YELF2_DROME L-dopachrome tautomerase yellow-f2 OS=Drosophila melanogaster OX=7227 GN=yellow-f2 PE=1 SV=2	sp|Q9VG08|YELF2_DROME	yellow-f2	51029	1	2.21	1	0	sp|Q9VG08|YELF2_DROME		1	1	1	0	0	0	886654	1.48718e+06	482760	154059	886654	1.48718e+06	482760	154059
>sp|P47947|TNNC1_DROME Troponin C, isoform 1 OS=Drosophila melanogaster OX=7227 GN=TpnC41C PE=2 SV=2	sp|P47947|TNNC1_DROME	TpnC41C	17156	1	6.49	1	0	sp|P47947|TNNC1_DROME		1	1		0	1	0		74720.8	244421	116612		74720.8	244421	116612
>sp|Q24547|STX1A_DROME Syntaxin-1A OS=Drosophila melanogaster OX=7227 GN=Syx1A PE=1 SV=1	sp|Q24547|STX1A_DROME	Syx1A	33648	1	4.81	1	0	sp|Q24547|STX1A_DROME		2	2	1	1			168490	148021			168490	148021
>sp|P04040ups|CATA_HUMAN_UPS Catalase (Chain 2-527) - Homo sapiens (Human)	sp|P04040ups|CATA_HUMAN_UPS		59625	1	2.47	1	0	sp|P04040ups|CATA_HUMAN_UPS		1	1	1	0			257832	117710			257832	117710
>sp|P12252|PDE4B_DROME cAMP-specific 3',5'-cyclic phosphodiesterase OS=Drosophila melanogaster OX=7227 GN=dnc PE=1 SV=4	sp|P12252|PDE4B_DROME	dnc	115079	1	0.93	1	0	sp|P12252|PDE4B_DROME; sp|Q8IRU4|PDE4E_DROME; sp|Q9W4S9|PDE4C_DROME; sp|Q9W4T4|PDE4A_DROME		1	1	0	1	0	0	68538.6	265436	110816	54404.7	68538.6	265436	110816	54404.7
>sp|P83094|STIM_DROME Stromal interaction molecule homolog OS=Drosophila melanogaster OX=7227 GN=Stim PE=1 SV=1	sp|P83094|STIM_DROME	Stim	64797	1	2.28	1	0	sp|P83094|STIM_DROME		1	1			1	1			117849	112448			117849	112448
>sp|Q9W2E7|RAE1_DROME Protein Rae1 OS=Drosophila melanogaster OX=7227 GN=Rae1 PE=1 SV=1	sp|Q9W2E7|RAE1_DROME	Rae1	38618	1	3.47	1	0	sp|Q9W2E7|RAE1_DROME		1	1	0	1			438211	191454			438211	191454
>sp|Q5EAK6|ATM_DROME Serine/threonine-protein kinase ATM OS=Drosophila melanogaster OX=7227 GN=tefu PE=2 SV=1	sp|Q5EAK6|ATM_DROME	tefu	317991	2	0.76	2	0	sp|Q5EAK6|ATM_DROME		7	7	1	0	6	0	27976464	9401758	771764	109804	27976464	9401758	771764	109804
>sp|Q9VMA2|GALT_DROME Probable galactose-1-phosphate uridylyltransferase OS=Drosophila melanogaster OX=7227 GN=Galt PE=2 SV=2	sp|Q9VMA2|GALT_DROME	Galt	40447	1	2.57	1	0	sp|Q9VMA2|GALT_DROME		1	1		1		0		714019		39594.7		714019		39594.7
>sp|Q27601|PUR1_DROME Amidophosphoribosyltransferase OS=Drosophila melanogaster OX=7227 GN=Prat PE=1 SV=2	sp|Q27601|PUR1_DROME	Prat	59520	1	1.65	1	0	sp|Q27601|PUR1_DROME		1	1			1	0			308838	172561			308838	172561
>sp|Q9VB11|UNC80_DROME Protein unc-80 homolog OS=Drosophila melanogaster OX=7227 GN=unc80 PE=1 SV=5	sp|Q9VB11|UNC80_DROME	unc80	367919	1	0.33	1	0	sp|Q9VB11|UNC80_DROME		2	2	0	2	0	0	1.809e+06	2832348	3.11742e+06	4.29734e+06	1.809e+06	2832348	3.11742e+06	4.29734e+06
>sp|B4KYX8|PLK4_DROMO Serine/threonine-protein kinase PLK4 OS=Drosophila mojavensis OX=7230 GN=SAK PE=3 SV=1	sp|B4KYX8|PLK4_DROMO	SAK	87222	1	1.16	1	0	sp|B4KYX8|PLK4_DROMO		1	1	1	0		0	2617305	346835		88369.1	2617305	346835		88369.1
>sp|Q291H4|MTAP_DROPS S-methyl-5'-thioadenosine phosphorylase OS=Drosophila pseudoobscura pseudoobscura OX=46245 GN=GA18442 PE=3 SV=1	sp|Q291H4|MTAP_DROPS	GA18442	31844	1	3.46	1	0	sp|Q291H4|MTAP_DROPS; sp|Q9V813|MTAP_DROME		1	1	0		1	0	90669.6		642150	240081	90669.6		642150	240081
>sp|Q9VIK9|EFNMT_DROME eEF1A lysine and N-terminal methyltransferase homolog OS=Drosophila melanogaster OX=7227 GN=CG2614 PE=2 SV=1	sp|Q9VIK9|EFNMT_DROME	CG2614	76003	1	1.78	1	0	sp|Q9VIK9|EFNMT_DROME		20	20	1	2	10	7	13805538	10939429	2.16479e+06	2087497	13805538	10939429	2.16479e+06	2087497
>sp|Q27869|PIMT_DROME Protein-L-isoaspartate(D-aspartate) O-methyltransferase OS=Drosophila melanogaster OX=7227 GN=Pcmt PE=1 SV=2	sp|Q27869|PIMT_DROME	Pcmt	24590	1	4.87	1	0	sp|Q27869|PIMT_DROME		1	1	1				516269				516269
>sp|Q05856|RSMB_DROME Small nuclear ribonucleoprotein-associated protein B OS=Drosophila melanogaster OX=7227 GN=SmB PE=1 SV=1	sp|Q05856|RSMB_DROME	SmB	21021	1	10.55	1	0	sp|Q05856|RSMB_DROME		1	1			1				291528				291528
>sp|Q7KRY7|SCRIB_DROME Protein lap4 OS=Drosophila melanogaster OX=7227 GN=scrib PE=1 SV=1	sp|Q7KRY7|SCRIB_DROME	scrib	200440	1	0.59	1	0	sp|Q7KRY7|SCRIB_DROME		1	1		0	1	0		62195	97831.8	93519.7		62195	97831.8	93519.7
>sp|Q9W266|WDP_DROME Protein windpipe OS=Drosophila melanogaster OX=7227 GN=wdp PE=1 SV=1	sp|Q9W266|WDP_DROME	wdp	74711	1	1.62	1	0	sp|Q9W266|WDP_DROME		1	1			0	1			213460	220786			213460	220786
>sp|B3NU52|NCBP1_DROER Nuclear cap-binding protein subunit 1 OS=Drosophila erecta OX=7220 GN=Cbp80 PE=3 SV=1	sp|B3NU52|NCBP1_DROER	Cbp80	93161	1	1.38	1	0	sp|B3NU52|NCBP1_DROER; sp|B4I0W6|NCBP1_DROSE; sp|B4NC41|NCBP1_DROWI; sp|B4Q034|NCBP1_DROYA; sp|Q7K4N3|NCBP1_DROME		1	1	0	1			352442	257295			352442	257295
>sp|Q9U3Z7|NH2L1_DROME NHP2-like protein 1 homolog OS=Drosophila melanogaster OX=7227 GN=hoip PE=2 SV=1	sp|Q9U3Z7|NH2L1_DROME	hoip	13883	1	9.45	1	0	sp|Q9U3Z7|NH2L1_DROME		1	1			1	0			163640	158326			163640	158326
>sp|Q04047|NONA_DROME Protein no-on-transient A OS=Drosophila melanogaster OX=7227 GN=nonA PE=1 SV=2	sp|Q04047|NONA_DROME	nonA	76977	1	1.71	1	0	sp|Q04047|NONA_DROME		1	1		1	1			314830	349066			314830	349066
>sp|P08758ups|ANXA5_HUMAN_UPS Annexin A5 (Chain 2-320) - Homo sapiens (Human)	sp|P08758ups|ANXA5_HUMAN_UPS		35806	1	2.82	1	0	sp|P08758ups|ANXA5_HUMAN_UPS		1	1				1				239082				239082
>sp|Q9VL78|FKB59_DROME FK506-binding protein 59 OS=Drosophila melanogaster OX=7227 GN=Fkbp59 PE=1 SV=1	sp|Q9VL78|FKB59_DROME	Fkbp59	48795	1	2.96	1	0	sp|Q9VL78|FKB59_DROME		1	1	1	0		0	667513	564879		119922	667513	564879		119922
>sp|Q02878|RL6_HUMAN 60S ribosomal protein L6 OS=Homo sapiens OX=9606 GN=RPL6 PE=1 SV=3	sp|Q02878|RL6_HUMAN	RPL6	32728	1	5.21	1	0	sp|Q02878|RL6_HUMAN		1	1				1				450257				450257
>sp|Q8K2F0|BRD3_MOUSE Bromodomain-containing protein 3 OS=Mus musculus OX=10090 GN=Brd3 PE=1 SV=2	sp|Q8K2F0|BRD3_MOUSE	Brd3	79762	1	1.24	1	0	sp|Q8K2F0|BRD3_MOUSE		1	1	1	0		0	3.43294e+06	1.00195e+06		47673.3	3.43294e+06	1.00195e+06		47673.3
>sp|O44437|SMD3_DROME Small nuclear ribonucleoprotein Sm D3 OS=Drosophila melanogaster OX=7227 GN=SmD3 PE=1 SV=1	sp|O44437|SMD3_DROME	SmD3	15582	1	6.62	1	0	sp|O44437|SMD3_DROME		1	1	1	1	0		915872	425401	64928.3		915872	425401	64928.3
>sp|P97479|MYO7A_MOUSE Unconventional myosin-VIIa OS=Mus musculus OX=10090 GN=Myo7a PE=1 SV=2	sp|P97479|MYO7A_MOUSE	Myo7a	254939	1	0.41	1	0	sp|P97479|MYO7A_MOUSE; sp|Q13402|MYO7A_HUMAN		2	2	1	1	0	0	2.86124e+06	3262154	1.39346e+06	989352	2.86124e+06	3262154	1.39346e+06	989352
>sp|P32748|PYRD_DROME Dihydroorotate dehydrogenase (quinone), mitochondrial OS=Drosophila melanogaster OX=7227 GN=Dhod PE=2 SV=2	sp|P32748|PYRD_DROME	Dhod	44342	1	3.46	1	0	sp|P32748|PYRD_DROME		1	1	1	0			264910	169771			264910	169771
>sp|Q9VLS9|LACB2_DROME Beta-lactamase-like protein 2 homolog OS=Drosophila melanogaster OX=7227 GN=CG12375 PE=2 SV=1	sp|Q9VLS9|LACB2_DROME	CG12375	32733	1	5.14	1	0	sp|Q9VLS9|LACB2_DROME		1	1			1				235843				235843
>sp|P91622|PDK_DROME [Pyruvate dehydrogenase (acetyl-transferring)] kinase, mitochondrial OS=Drosophila melanogaster OX=7227 GN=Pdk PE=2 SV=2	sp|P91622|PDK_DROME	Pdk	46626	2	4.6	2	0	sp|P91622|PDK_DROME		2	2	2	0	0	0	717781	458678	67411.8	36249	717781	458678	67411.8	36249
>sp|Q9VCA8|ANKHM_DROME Ankyrin repeat and KH domain-containing protein mask OS=Drosophila melanogaster OX=7227 GN=mask PE=1 SV=2	sp|Q9VCA8|ANKHM_DROME	mask	423201	1	0.22	1	0	sp|Q9VCA8|ANKHM_DROME		3	3	1	1	2	1	78940040	34906436	3.81573e+06	3450766	78940040	34906436	3.81573e+06	3450766
>sp|O97477|INO1_DROME Inositol-3-phosphate synthase OS=Drosophila melanogaster OX=7227 GN=Inos PE=1 SV=1	sp|O97477|INO1_DROME	Inos	62249	1	2.12	1	0	sp|O97477|INO1_DROME		1	1	1	0			395717	299450			395717	299450
>sp|A0A0B4K692|NEP2_DROME Neprilysin-2 OS=Drosophila melanogaster OX=7227 GN=Nep2 PE=1 SV=1	sp|A0A0B4K692|NEP2_DROME	Nep2	88125	1	1.42	1	0	sp|A0A0B4K692|NEP2_DROME		1	1	0	1			199738	197516			199738	197516
>sp|Q9VHP0|DDX3_DROME ATP-dependent RNA helicase bel OS=Drosophila melanogaster OX=7227 GN=bel PE=1 SV=1	sp|Q9VHP0|DDX3_DROME	bel	85081	2	2.88	2	0	sp|Q9VHP0|DDX3_DROME		2	2	0	2			468073	504084			468073	504084
>sp|P82149|NT53_DROME Lethal(2)neighbour of tid protein 2 OS=Drosophila melanogaster OX=7227 GN=l(2)not2 PE=2 SV=1	sp|P82149|NT53_DROME	l(2)not2	55458	1	2.48	1	0	sp|P82149|NT53_DROME; sp|Q27333|NT56_DROME		1	1			1	0			111854	68256.1			111854	68256.1
>sp|B4N8Z4|EI3D2_DROWI Eukaryotic translation initiation factor 3 subunit D-2 OS=Drosophila willistoni OX=7260 GN=eIF3d2 PE=3 SV=1	sp|B4N8Z4|EI3D2_DROWI	eIF3d2	63002	1	1.64	1	0	sp|B4N8Z4|EI3D2_DROWI		1	1	0	1	0		525367	640418	55691.6		525367	640418	55691.6
>sp|Q7K4Q5|Y0417_DROME Probable protein phosphatase CG10417 OS=Drosophila melanogaster OX=7227 GN=CG10417 PE=1 SV=1	sp|Q7K4Q5|Y0417_DROME	CG10417	72370	1	1.66	1	0	sp|Q7K4Q5|Y0417_DROME		1	1	1	1		0	641136	369827		69145.1	641136	369827		69145.1
>sp|Q9Y115|UN93L_DROME UNC93-like protein OS=Drosophila melanogaster OX=7227 GN=CG4928 PE=2 SV=1	sp|Q9Y115|UN93L_DROME	CG4928	58683	1	2.42	1	0	sp|Q9Y115|UN93L_DROME		1	1			0	1			322119	128237			322119	128237
>sp|Q9VCW1|CP6D4_DROME Probable cytochrome P450 6d4 OS=Drosophila melanogaster OX=7227 GN=Cyp6d4 PE=2 SV=1	sp|Q9VCW1|CP6D4_DROME	Cyp6d4	59182	1	2.91	1	0	sp|Q9VCW1|CP6D4_DROME		1	1	1	0		1	1.04725e+06	605210		517441	1.04725e+06	605210		517441
>sp|P12646|G6PD_DROME Glucose-6-phosphate 1-dehydrogenase OS=Drosophila melanogaster OX=7227 GN=Zw PE=1 SV=2	sp|P12646|G6PD_DROME	Zw	60431	1	2.29	1	0	sp|P12646|G6PD_DROME; sp|Q27638|G6PD_DROYA		1	1	1	0			141258	222524			141258	222524
>sp|Q63132|ROS1_RAT Proto-oncogene tyrosine-protein kinase ROS OS=Rattus norvegicus OX=10116 GN=Ros1 PE=2 SV=1	sp|Q63132|ROS1_RAT	Ros1	261656	1	0.43	1	0	sp|Q63132|ROS1_RAT		1	1			1	0			2.24346e+06	1.23185e+06			2.24346e+06	1.23185e+06
>sp|Q9W1X9|OCAD1_DROME OCIA domain-containing protein 1 OS=Drosophila melanogaster OX=7227 GN=asrij PE=1 SV=1	sp|Q9W1X9|OCAD1_DROME	asrij	28621	1	6.61	1	0	sp|Q9W1X9|OCAD1_DROME		1	1			1	0			112481	60137.8			112481	60137.8
>sp|Q94915|REG2_DROME Rhythmically expressed gene 2 protein OS=Drosophila melanogaster OX=7227 GN=Reg-2 PE=2 SV=1	sp|Q94915|REG2_DROME	Reg-2	30113	1	3.85	1	0	sp|Q94915|REG2_DROME		1	1	1	0			398997	425220			398997	425220
>sp|Q9VA37|DJ1B_DROME Protein dj-1beta OS=Drosophila melanogaster OX=7227 GN=dj-1beta PE=1 SV=3	sp|Q9VA37|DJ1B_DROME	dj-1beta	19250	1	5.35	1	0	sp|Q9VA37|DJ1B_DROME		1	1	1	0			430009	139023			430009	139023
>sp|O61231|RL10_DROME 60S ribosomal protein L10 OS=Drosophila melanogaster OX=7227 GN=RpL10 PE=1 SV=1	sp|O61231|RL10_DROME	RpL10	25528	2	9.63	2	0	sp|O61231|RL10_DROME	sp|Q96L21|RL10L_HUMAN	2	2	2	0	0	0	2.28328e+06	890018	365619	245524	2.28328e+06	890018	365619	245524
>sp|Q9VRJ9|OTU1_DROME Ubiquitin thioesterase OTU1 OS=Drosophila melanogaster OX=7227 GN=CG4603 PE=2 SV=1	sp|Q9VRJ9|OTU1_DROME	CG4603	37823	2	7.78	2	0	sp|Q9VRJ9|OTU1_DROME		2	2	2	1			751524	148946			751524	148946
>sp|O46098|BCN92_DROME Protein bcn92 OS=Drosophila melanogaster OX=7227 GN=bcn92 PE=1 SV=1	sp|O46098|BCN92_DROME	bcn92	10962	1	14.13	1	0	sp|O46098|BCN92_DROME		1	1	1	0	0		479532	154469	46092.6		479532	154469	46092.6
>sp|Q9VXK0|NIPSN_DROME Protein NipSnap OS=Drosophila melanogaster OX=7227 GN=Nipsnap PE=2 SV=2	sp|Q9VXK0|NIPSN_DROME	Nipsnap	31965	1	3.3	1	0	sp|Q9VXK0|NIPSN_DROME		1	1			1	0			181128	75575.5			181128	75575.5
>sp|Q9VG97|GSTD3_DROME Inactive glutathione S-transferase D3 OS=Drosophila melanogaster OX=7227 GN=GstD3 PE=2 SV=1	sp|Q9VG97|GSTD3_DROME	GstD3	22907	1	4.52	1	0	sp|Q9VG97|GSTD3_DROME		1	1	1	0			601613	229325			601613	229325
>sp|Q7JR49|VAS1_DROME V-type proton ATPase subunit S1 OS=Drosophila melanogaster OX=7227 GN=VhaAC45 PE=1 SV=1	sp|Q7JR49|VAS1_DROME	VhaAC45	41124	1	3.43	1	0	sp|Q7JR49|VAS1_DROME		2	2	0		2		1.00879e+06		254596		1.00879e+06		254596
>sp|Q9VMD9|TIG_DROME Tiggrin OS=Drosophila melanogaster OX=7227 GN=Tig PE=1 SV=2	sp|Q9VMD9|TIG_DROME	Tig	257446	1	0.55	1	0	sp|Q9VMD9|TIG_DROME		1	1			1	0			142207	94368.8			142207	94368.8
>sp|Q9VH39|NDUF4_DROME Protein NDUFAF4 homolog OS=Drosophila melanogaster OX=7227 GN=CG11722 PE=2 SV=1	sp|Q9VH39|NDUF4_DROME	CG11722	23705	1	9.36	1	0	sp|Q9VH39|NDUF4_DROME		1	1			1	0			186657	88987			186657	88987
>sp|C0R2Y2|ATPA_WOLWR ATP synthase subunit alpha OS=Wolbachia sp. subsp. Drosophila simulans (strain wRi) OX=66084 GN=atpA PE=3 SV=1	sp|C0R2Y2|ATPA_WOLWR	atpA	56600	1	2.53	1	0	sp|C0R2Y2|ATPA_WOLWR		6	6	3	3	6	6	24722494	6.52823e+06	5.21433e+06	4.18325e+06	24722494	6.52823e+06	5.21433e+06	4.18325e+06
>sp|O76902|PKHF1_DROME Pleckstrin homology domain-containing family F member 1 homolog OS=Drosophila melanogaster OX=7227 GN=rush PE=1 SV=1	sp|O76902|PKHF1_DROME	rush	34219	2	7.28	2	0	sp|O76902|PKHF1_DROME		2	2	0	2	0		4868153	6812598	34664.8		4868153	6812598	34664.8

## Sheet: Drosophilia list
							number of prot													528	519	448	420	528	586	586	586	528	586	586	586
							Total intensity													5.95418e+10	2.84448e+10	1.31841e+10	1.19353e+10	5.95418e+10	5.95418e+10	5.95418e+10	5.95418e+10	5.95418e+10	5.95418e+10	5.95418e+10	5.95418e+10
																												10000	10000	10000	10000
description	accession	gene_name	MW	Unique peptides	coverage	specific unique peptides	shared unique peptides	samesets_accessions	subsets_accessions	#peptide_matches	#specific_peptide_matches	psm_count_QE019769ASL.mgf	psm_count_QE019772ASL.mgf	psm_count_QE022234ASL.mgf	psm_count_QE022240ASL.mgf	raw_abundance_QE019769ASL.mgf	raw_abundance_QE019772ASL.mgf	raw_abundance_QE022234ASL.mgf	raw_abundance_QE022240ASL.mgf	Ech 02 Surnageant femelle	Ech 02 Surnageant mâle	Ech 3 Surnageant femelle	Ech 3 Surnageant mâle	Ech 02 Surnageant femelle	Ech 02 Surnageant mâle	Ech 3 Surnageant femelle	Ech 3 Surnageant mâle	Ech 02 Surnageant femelle	Ech 02 Surnageant mâle	Ech 3 Surnageant femelle	Ech 3 Surnageant mâle	Ratio mâle/femelle		Accession number	Protein name	Description	Gene names (primary)	Gene names (synonyms)	Organism	Categories	Component	Ancestor Component	Graph Component	Function	Ancestor Function	Graph Function	Process	Ancestor Process	Graph Process
>sp|P02844|VIT2_DROME Vitellogenin-2 OS=Drosophila melanogaster OX=7227 GN=Yp2 PE=1 SV=2	sp|P02844|VIT2_DROME	Yp2	49660	11	40.95	10	1	sp|P02844|VIT2_DROME		36	33	16	0	16		59568744	103946	14378888		59568744	103946	14378888		59568744	217584	6.49377e+07	0	59568744	217584	6.49377e+07	10000	0.00182789		P02844	VIT2_DROME	Vitellogenin-2 (Vitellogenin II) (Yolk protein 2)	Yp2	---	Drosophila melanogaster (Fruit fly)	ECM remodeling; Lipid metabolism	extracellular region [GO:0005576]; extracellular space [GO:0005615]	GO:0005575;GO:0005576;GO:0005615;GO:0110165	http://amigo.geneontology.org/visualize?term_data_type=json&mode=amigo&term_data={%22GO%3A0005576%22%3A%7B%22fill%22%3A%22%23ffe333%22%2C%22font%22%3A%22black%22%7D,%22GO%3A0005615%22%3A%7B%22fill%22%3A%22%23ffe333%22%2C%22font%22%3A%22black%22%7D}&format=png&mode=basic&term_data_type=json	serine hydrolase activity [GO:0017171]	GO:0003674;GO:0003824;GO:0016787;GO:0017171	http://amigo.geneontology.org/visualize?term_data_type=json&mode=amigo&term_data={%22GO%3A0017171%22%3A%7B%22fill%22%3A%22%23ffe333%22%2C%22font%22%3A%22black%22%7D}&format=png&mode=basic&term_data_type=json	lipid catabolic process [GO:0016042]; sex differentiation [GO:0007548]	GO:0000003;GO:0003006;GO:0006629;GO:0007548;GO:0008150;GO:0008152;GO:0009056;GO:0016042;GO:0022414;GO:0032502;GO:0044238;GO:0071704;GO:1901575	http://amigo.geneontology.org/visualize?term_data_type=json&mode=amigo&term_data={%22GO%3A0016042%22%3A%7B%22fill%22%3A%22%23ffe333%22%2C%22font%22%3A%22black%22%7D,%22GO%3A0007548%22%3A%7B%22fill%22%3A%22%23ffe333%22%2C%22font%22%3A%22black%22%7D}&format=png&mode=basic&term_data_type=json
>sp|Q04448|MTDC_DROME Bifunctional methylenetetrahydrofolate dehydrogenase/cyclohydrolase, mitochondrial OS=Drosophila melanogaster OX=7227 GN=Nmdmc PE=2 SV=2	sp|Q04448|MTDC_DROME	Nmdmc	33551	1	2.91	1	0	sp|Q04448|MTDC_DROME		1	1	1		0		637082		2.09863e+06		637082		2.09863e+06		637082	0	9.4778e+06	0	637082	10000	9.4778e+06	10000	0.00197729		Q04448	MTDC_DROME	Bifunctional methylenetetrahydrofolate dehydrogenase/cyclohydrolase, mitochondrial (DNMDMC) [Includes: NAD-dependent methylenetetrahydrofolate dehydrogenase (EC 1.5.1.15); Methenyltetrahydrofolate cyclohydrolase (EC 3.5.4.9)]	Nmdmc	---	Drosophila melanogaster (Fruit fly)	Energy metabolism; Mitochondrion; Not relevant	mitochondrion [GO:0005739]	GO:0005575;GO:0005622;GO:0005737;GO:0005739;GO:0043226;GO:0043227;GO:0043229;GO:0043231;GO:0110165	http://amigo.geneontology.org/visualize?term_data_type=json&mode=amigo&term_data={%22GO%3A0005739%22%3A%7B%22fill%22%3A%22%23ffe333%22%2C%22font%22%3A%22black%22%7D}&format=png&mode=basic&term_data_type=json	magnesium ion binding [GO:0000287]; methenyltetrahydrofolate cyclohydrolase activity [GO:0004477]; methylenetetrahydrofolate dehydrogenase (NAD+) activity [GO:0004487]; methylenetetrahydrofolate dehydrogenase (NADP+) activity [GO:0004488]; phosphate ion binding [GO:0042301]	GO:0000287;GO:0003674;GO:0003824;GO:0004477;GO:0004486;GO:0004487;GO:0004488;GO:0005488;GO:0016491;GO:0016645;GO:0016646;GO:0016787;GO:0016810;GO:0016814;GO:0019238;GO:0042301;GO:0043167;GO:0043168;GO:0043169;GO:0046872	http://amigo.geneontology.org/visualize?term_data_type=json&mode=amigo&term_data={%22GO%3A0000287%22%3A%7B%22fill%22%3A%22%23ffe333%22%2C%22font%22%3A%22black%22%7D,%22GO%3A0004477%22%3A%7B%22fill%22%3A%22%23ffe333%22%2C%22font%22%3A%22black%22%7D,%22GO%3A0004487%22%3A%7B%22fill%22%3A%22%23ffe333%22%2C%22font%22%3A%22black%22%7D,%22GO%3A0004488%22%3A%7B%22fill%22%3A%22%23ffe333%22%2C%22font%22%3A…	tetrahydrofolate interconversion [GO:0035999]; tetrahydrofolate metabolic process [GO:0046653]	GO:0006575;GO:0006725;GO:0006730;GO:0006760;GO:0006807;GO:0008150;GO:0008152;GO:0009987;GO:0035999;GO:0042558;GO:0044237;GO:0044281;GO:0046483;GO:0046653;GO:0071704;GO:1901360;GO:1901564	http://amigo.geneontology.org/visualize?term_data_type=json&mode=amigo&term_data={%22GO%3A0035999%22%3A%7B%22fill%22%3A%22%23ffe333%22%2C%22font%22%3A%22black%22%7D,%22GO%3A0046653%22%3A%7B%22fill%22%3A%22%23ffe333%22%2C%22font%22%3A%22black%22%7D}&format=png&mode=basic&term_data_type=json
>sp|P06607|VIT3_DROME Vitellogenin-3 OS=Drosophila melanogaster OX=7227 GN=Yp3 PE=1 SV=1	sp|P06607|VIT3_DROME	Yp3	46101	15	48.1	15	0	sp|P06607|VIT3_DROME		35	35	17	0	13	0	107247440	54727.6	23567972	211764	107247440	54727.6	23567972	211764	107247440	114558	1.06437e+08	1.05643e+06	107247440	114558	1.06437e+08	1.05643e+06	0.00547996		P06607	VIT3_DROME	Vitellogenin-3 (Vitellogenin III) (Yolk protein 3)	Yp3	---	Drosophila melanogaster (Fruit fly)	ECM remodeling; Lipid metabolism	extracellular region [GO:0005576]; extracellular space [GO:0005615]; P granule [GO:0043186]	GO:0005575;GO:0005576;GO:0005615;GO:0005622;GO:0005737;GO:0035770;GO:0036464;GO:0043186;GO:0043226;GO:0043228;GO:0043229;GO:0043232;GO:0045495;GO:0060293;GO:0099080;GO:0110165	http://amigo.geneontology.org/visualize?term_data_type=json&mode=amigo&term_data={%22GO%3A0005576%22%3A%7B%22fill%22%3A%22%23ffe333%22%2C%22font%22%3A%22black%22%7D,%22GO%3A0005615%22%3A%7B%22fill%22%3A%22%23ffe333%22%2C%22font%22%3A%22black%22%7D,%22GO%3A0043186%22%3A%7B%22fill%22%3A%22%23ffe333%22%2C%22font%22%3A%22black%22%7D}&format=png&mode=basic&term_data_type=json	serine hydrolase activity [GO:0017171]	GO:0003674;GO:0003824;GO:0016787;GO:0017171	http://amigo.geneontology.org/visualize?term_data_type=json&mode=amigo&term_data={%22GO%3A0017171%22%3A%7B%22fill%22%3A%22%23ffe333%22%2C%22font%22%3A%22black%22%7D}&format=png&mode=basic&term_data_type=json	embryo development ending in birth or egg hatching [GO:0009792]; lipid catabolic process [GO:0016042]; regulation of embryonic development [GO:0045995]; response to bacterium [GO:0009617]; sex differentiation [GO:0007548]	GO:0000003;GO:0003006;GO:0006629;GO:0007275;GO:0007548;GO:0008150;GO:0008152;GO:0009056;GO:0009605;GO:0009607;GO:0009617;GO:0009790;GO:0009792;GO:0016042;GO:0022414;GO:0032501;GO:0032502;GO:0043207;GO:0044238;GO:0044419;GO:0045995;GO:0048856;GO:0050789;GO:0050793;GO:0050896;GO:0051239;GO:0051707;GO:0065007;GO:0071704;GO:1901575;GO:2000026	http://amigo.geneontology.org/visualize?term_data_type=json&mode=amigo&term_data={%22GO%3A0009792%22%3A%7B%22fill%22%3A%22%23ffe333%22%2C%22font%22%3A%22black%22%7D,%22GO%3A0016042%22%3A%7B%22fill%22%3A%22%23ffe333%22%2C%22font%22%3A%22black%22%7D,%22GO%3A0045995%22%3A%7B%22fill%22%3A%22%23ffe333%22%2C%22font%22%3A%22black%22%7D,%22GO%3A0009617%22%3A%7B%22fill%22%3A%22%23ffe333%22%2C%22font%22%3A…
>sp|Q7K5M0|SCARF_DROME Inactive serine protease scarface OS=Drosophila melanogaster OX=7227 GN=scaf PE=1 SV=1	sp|Q7K5M0|SCARF_DROME	scaf	71417	3	7.33	3	0	sp|Q7K5M0|SCARF_DROME		5	5	1		3		238404		722830		238404		722830		238404	0	3.26443e+06	0	238404	10000	3.26443e+06	10000	0.00570966		Q7K5M0	SCARF_DROME	Inactive serine protease scarface	scaf	scarf	Drosophila melanogaster (Fruit fly)	ECM remodeling; Not relevant; Protein Metabolism	cytoplasm [GO:0005737]; extracellular region [GO:0005576]; extracellular space [GO:0005615]	GO:0005575;GO:0005576;GO:0005615;GO:0005622;GO:0005737;GO:0110165	http://amigo.geneontology.org/visualize?term_data_type=json&mode=amigo&term_data={%22GO%3A0005737%22%3A%7B%22fill%22%3A%22%23ffe333%22%2C%22font%22%3A%22black%22%7D,%22GO%3A0005576%22%3A%7B%22fill%22%3A%22%23ffe333%22%2C%22font%22%3A%22black%22%7D,%22GO%3A0005615%22%3A%7B%22fill%22%3A%22%23ffe333%22%2C%22font%22%3A%22black%22%7D}&format=png&mode=basic&term_data_type=json	---	---	---	dorsal closure [GO:0007391]; dorsal closure, elongation of leading edge cells [GO:0007394]; establishment or maintenance of epithelial cell apical/basal polarity [GO:0045197]; germ-band shortening [GO:0007390]; imaginal disc-derived male genitalia morphogenesis [GO:0048803]; imaginal disc morphogenesis [GO:0007560]; notum morphogenesis [GO:0048802]; proteolysis [GO:0006508]; regulation of develop…	GO:0000003;GO:0000902;GO:0001700;GO:0002009;GO:0002165;GO:0003006;GO:0006508;GO:0006807;GO:0007163;GO:0007275;GO:0007390;GO:0007391;GO:0007392;GO:0007394;GO:0007444;GO:0007472;GO:0007477;GO:0007483;GO:0007484;GO:0007485;GO:0007548;GO:0007552;GO:0007560;GO:0008150;GO:0008152;GO:0008360;GO:0009653;GO:0009790;GO:0009791;GO:0009792;GO:0009826;GO:0009886;GO:0009887;GO:0009888;GO:0009987;GO:0016049;GO:…	http://amigo.geneontology.org/visualize?term_data_type=json&mode=amigo&term_data={%22GO%3A0007391%22%3A%7B%22fill%22%3A%22%23ffe333%22%2C%22font%22%3A%22black%22%7D,%22GO%3A0007394%22%3A%7B%22fill%22%3A%22%23ffe333%22%2C%22font%22%3A%22black%22%7D,%22GO%3A0045197%22%3A%7B%22fill%22%3A%22%23ffe333%22%2C%22font%22%3A%22black%22%7D,%22GO%3A0007390%22%3A%7B%22fill%22%3A%22%23ffe333%22%2C%22font%22%3A…
>sp|P02843|VIT1_DROME Vitellogenin-1 OS=Drosophila melanogaster OX=7227 GN=Yp1 PE=1 SV=1	sp|P02843|VIT1_DROME	Yp1	48712	11	39.41	10	1	sp|P02843|VIT1_DROME		33	30	22		8	0	87119808		4196088	145348	87119808		4196088	145348	87119808	0	1.89503e+07	725099	87119808	10000	1.89503e+07	725099	0.00693031		P02843	VIT1_DROME	Vitellogenin-1 (Vitellogenin I) (Yolk protein 1)	Yp1	---	Drosophila melanogaster (Fruit fly)	ECM remodeling; Lipid metabolism	extracellular region [GO:0005576]; extracellular space [GO:0005615]	GO:0005575;GO:0005576;GO:0005615;GO:0110165	http://amigo.geneontology.org/visualize?term_data_type=json&mode=amigo&term_data={%22GO%3A0005576%22%3A%7B%22fill%22%3A%22%23ffe333%22%2C%22font%22%3A%22black%22%7D,%22GO%3A0005615%22%3A%7B%22fill%22%3A%22%23ffe333%22%2C%22font%22%3A%22black%22%7D}&format=png&mode=basic&term_data_type=json	lipase activity [GO:0016298]; serine hydrolase activity [GO:0017171]	GO:0003674;GO:0003824;GO:0016298;GO:0016787;GO:0016788;GO:0017171	http://amigo.geneontology.org/visualize?term_data_type=json&mode=amigo&term_data={%22GO%3A0016298%22%3A%7B%22fill%22%3A%22%23ffe333%22%2C%22font%22%3A%22black%22%7D,%22GO%3A0017171%22%3A%7B%22fill%22%3A%22%23ffe333%22%2C%22font%22%3A%22black%22%7D}&format=png&mode=basic&term_data_type=json	lipid catabolic process [GO:0016042]; sex differentiation [GO:0007548]	GO:0000003;GO:0003006;GO:0006629;GO:0007548;GO:0008150;GO:0008152;GO:0009056;GO:0016042;GO:0022414;GO:0032502;GO:0044238;GO:0071704;GO:1901575	http://amigo.geneontology.org/visualize?term_data_type=json&mode=amigo&term_data={%22GO%3A0016042%22%3A%7B%22fill%22%3A%22%23ffe333%22%2C%22font%22%3A%22black%22%7D,%22GO%3A0007548%22%3A%7B%22fill%22%3A%22%23ffe333%22%2C%22font%22%3A%22black%22%7D}&format=png&mode=basic&term_data_type=json
>sp|Q7JR49|VAS1_DROME V-type proton ATPase subunit S1 OS=Drosophila melanogaster OX=7227 GN=VhaAC45 PE=1 SV=1	sp|Q7JR49|VAS1_DROME	VhaAC45	41124	1	3.43	1	0	sp|Q7JR49|VAS1_DROME		2	2	0		2		1.00879e+06		254596		1.00879e+06		254596		1.00879e+06	0	1.1498e+06	0	1.00879e+06	10000	1.1498e+06	10000	0.0092653		Q7JR49	VAS1_DROME	V-type proton ATPase subunit S1 (Vacuolar H(+) ATPase AC45 accessory subunit)	VhaAC45	ATP6AP1	Drosophila melanogaster (Fruit fly)	Membrane function; Not relevant	endoplasmic reticulum membrane [GO:0005789]; integral component of membrane [GO:0016021]; proton-transporting V-type ATPase complex [GO:0033176]; vacuolar proton-transporting V-type ATPase complex [GO:0016471]	GO:0005575;GO:0005622;GO:0005737;GO:0005773;GO:0005774;GO:0005783;GO:0005789;GO:0012505;GO:0016020;GO:0016021;GO:0016469;GO:0016471;GO:0031090;GO:0031224;GO:0031984;GO:0032991;GO:0033176;GO:0042175;GO:0043226;GO:0043227;GO:0043229;GO:0043231;GO:0098588;GO:0098796;GO:0098827;GO:0110165	http://amigo.geneontology.org/visualize?term_data_type=json&mode=amigo&term_data={%22GO%3A0005789%22%3A%7B%22fill%22%3A%22%23ffe333%22%2C%22font%22%3A%22black%22%7D,%22GO%3A0016021%22%3A%7B%22fill%22%3A%22%23ffe333%22%2C%22font%22%3A%22black%22%7D,%22GO%3A0033176%22%3A%7B%22fill%22%3A%22%23ffe333%22%2C%22font%22%3A%22black%22%7D,%22GO%3A0016471%22%3A%7B%22fill%22%3A%22%23ffe333%22%2C%22font%22%3A…	hydrolase activity [GO:0016787]	GO:0003674;GO:0003824;GO:0016787	http://amigo.geneontology.org/visualize?term_data_type=json&mode=amigo&term_data={%22GO%3A0016787%22%3A%7B%22fill%22%3A%22%23ffe333%22%2C%22font%22%3A%22black%22%7D}&format=png&mode=basic&term_data_type=json	regulation of cellular pH [GO:0030641]; vacuolar proton-transporting V-type ATPase complex assembly [GO:0070072]	GO:0006873;GO:0006885;GO:0008150;GO:0009987;GO:0016043;GO:0019725;GO:0022607;GO:0030003;GO:0030004;GO:0030641;GO:0042592;GO:0043933;GO:0044085;GO:0048878;GO:0050801;GO:0055067;GO:0055080;GO:0055082;GO:0065003;GO:0065007;GO:0065008;GO:0070070;GO:0070071;GO:0070072;GO:0071840;GO:0098771	http://amigo.geneontology.org/visualize?term_data_type=json&mode=amigo&term_data={%22GO%3A0030641%22%3A%7B%22fill%22%3A%22%23ffe333%22%2C%22font%22%3A%22black%22%7D,%22GO%3A0070072%22%3A%7B%22fill%22%3A%22%23ffe333%22%2C%22font%22%3A%22black%22%7D}&format=png&mode=basic&term_data_type=json
>sp|P45889|ACTZ_DROME Actin-related protein 1 OS=Drosophila melanogaster OX=7227 GN=Arp1 PE=2 SV=2	sp|P45889|ACTZ_DROME	Arp1	42719	1	2.39	1	0	sp|P45889|ACTZ_DROME		2	2	2				1.89404e+06				1.89404e+06				1.89404e+06	0	0	0	1.89404e+06	10000	10000	10000	0.010504		P45889	ACTZ_DROME	Actin-related protein 1 (Actin-like protein 1) (Actin-like protein 87C)	Arp1	Actr87C Arp87C	Drosophila melanogaster (Fruit fly)	Cell cycle; Cytoskeleton; Muscle Contraction	axon cytoplasm [GO:1904115]; cytoskeleton [GO:0005856]	GO:0005575;GO:0005622;GO:0005737;GO:0005856;GO:0030424;GO:0032838;GO:0042995;GO:0043005;GO:0043226;GO:0043228;GO:0043229;GO:0043232;GO:0099568;GO:0110165;GO:0120025;GO:0120111;GO:1904115	http://amigo.geneontology.org/visualize?term_data_type=json&mode=amigo&term_data={%22GO%3A1904115%22%3A%7B%22fill%22%3A%22%23ffe333%22%2C%22font%22%3A%22black%22%7D,%22GO%3A0005856%22%3A%7B%22fill%22%3A%22%23ffe333%22%2C%22font%22%3A%22black%22%7D}&format=png&mode=basic&term_data_type=json	ATP binding [GO:0005524]	GO:0000166;GO:0003674;GO:0005488;GO:0005524;GO:0017076;GO:0030554;GO:0032553;GO:0032555;GO:0032559;GO:0035639;GO:0036094;GO:0043167;GO:0043168;GO:0097159;GO:0097367;GO:1901265;GO:1901363	http://amigo.geneontology.org/visualize?term_data_type=json&mode=amigo&term_data={%22GO%3A0005524%22%3A%7B%22fill%22%3A%22%23ffe333%22%2C%22font%22%3A%22black%22%7D}&format=png&mode=basic&term_data_type=json	anterograde axonal transport [GO:0008089]; axonal transport of mitochondrion [GO:0019896]; microtubule-based movement [GO:0007018]; mitotic cell cycle [GO:0000278]; retrograde axonal transport [GO:0008090]	GO:0000278;GO:0005575;GO:0005622;GO:0005737;GO:0006810;GO:0007017;GO:0007018;GO:0007049;GO:0008088;GO:0008089;GO:0008090;GO:0008150;GO:0009987;GO:0010970;GO:0019896;GO:0030424;GO:0030705;GO:0032838;GO:0034643;GO:0042995;GO:0043005;GO:0046907;GO:0047497;GO:0051179;GO:0051234;GO:0051640;GO:0051641;GO:0051646;GO:0051649;GO:0051654;GO:0051656;GO:0072384;GO:0098930;GO:0099111;GO:0099568;GO:0110165;GO:…	http://amigo.geneontology.org/visualize?term_data_type=json&mode=amigo&term_data={%22GO%3A0008089%22%3A%7B%22fill%22%3A%22%23ffe333%22%2C%22font%22%3A%22black%22%7D,%22GO%3A0019896%22%3A%7B%22fill%22%3A%22%23ffe333%22%2C%22font%22%3A%22black%22%7D,%22GO%3A0007018%22%3A%7B%22fill%22%3A%22%23ffe333%22%2C%22font%22%3A%22black%22%7D,%22GO%3A0000278%22%3A%7B%22fill%22%3A%22%23ffe333%22%2C%22font%22%3A…
>sp|Q9W265|HOT_DROME Probable hydroxyacid-oxoacid transhydrogenase, mitochondrial OS=Drosophila melanogaster OX=7227 GN=T3dh PE=2 SV=1	sp|Q9W265|HOT_DROME	T3dh	50018	1	4.31	1	0	sp|Q9W265|HOT_DROME		1	1	1				1.81451e+06				1.81451e+06				1.81451e+06	0	0	0	1.81451e+06	10000	10000	10000	0.0109619		Q9W265	HOT_DROME	Probable hydroxyacid-oxoacid transhydrogenase, mitochondrial (HOT) (EC 1.1.99.24)	T3dh	---	Drosophila melanogaster (Fruit fly)	Energy metabolism; Mitochondrion	mitochondrion [GO:0005739]	GO:0005575;GO:0005622;GO:0005737;GO:0005739;GO:0043226;GO:0043227;GO:0043229;GO:0043231;GO:0110165	http://amigo.geneontology.org/visualize?term_data_type=json&mode=amigo&term_data={%22GO%3A0005739%22%3A%7B%22fill%22%3A%22%23ffe333%22%2C%22font%22%3A%22black%22%7D}&format=png&mode=basic&term_data_type=json	alcohol dehydrogenase (NAD+) activity [GO:0004022]; hydroxyacid-oxoacid transhydrogenase activity [GO:0047988]; metal ion binding [GO:0046872]	GO:0003674;GO:0003824;GO:0004022;GO:0005488;GO:0016491;GO:0016614;GO:0016616;GO:0018455;GO:0043167;GO:0043169;GO:0046872;GO:0047988	http://amigo.geneontology.org/visualize?term_data_type=json&mode=amigo&term_data={%22GO%3A0004022%22%3A%7B%22fill%22%3A%22%23ffe333%22%2C%22font%22%3A%22black%22%7D,%22GO%3A0047988%22%3A%7B%22fill%22%3A%22%23ffe333%22%2C%22font%22%3A%22black%22%7D,%22GO%3A0046872%22%3A%7B%22fill%22%3A%22%23ffe333%22%2C%22font%22%3A%22black%22%7D}&format=png&mode=basic&term_data_type=json	glutamate catabolic process via 2-oxoglutarate [GO:0006539]	GO:0006082;GO:0006103;GO:0006520;GO:0006536;GO:0006538;GO:0006539;GO:0006807;GO:0008150;GO:0008152;GO:0009056;GO:0009063;GO:0009064;GO:0009065;GO:0009987;GO:0016054;GO:0019752;GO:0043436;GO:0043648;GO:0043649;GO:0044237;GO:0044238;GO:0044248;GO:0044281;GO:0044282;GO:0046395;GO:0071704;GO:1901564;GO:1901565;GO:1901575;GO:1901605;GO:1901606	http://amigo.geneontology.org/visualize?term_data_type=json&mode=amigo&term_data={%22GO%3A0006539%22%3A%7B%22fill%22%3A%22%23ffe333%22%2C%22font%22%3A%22black%22%7D}&format=png&mode=basic&term_data_type=json
>sp|Q05856|RSMB_DROME Small nuclear ribonucleoprotein-associated protein B OS=Drosophila melanogaster OX=7227 GN=SmB PE=1 SV=1	sp|Q05856|RSMB_DROME	SmB	21021	1	10.55	1	0	sp|Q05856|RSMB_DROME		1	1			1				291528				291528			0	1.31659e+06	0	10000	10000	1.31659e+06	10000	0.0150762		Q05856	RSMB_DROME	Small nuclear ribonucleoprotein-associated protein B (snRNP-B) (Sm protein B) (Sm-B) (SmB)	SmB	---	Drosophila melanogaster (Fruit fly)	Not relevant; Protein Metabolism	Cajal body [GO:0015030]; catalytic step 2 spliceosome [GO:0071013]; cytoplasm [GO:0005737]; cytosol [GO:0005829]; nucleus [GO:0005634]; pole plasm [GO:0045495]; precatalytic spliceosome [GO:0071011]; small nuclear ribonucleoprotein complex [GO:0030532]; spliceosomal complex [GO:0005681]; U1 snRNP [GO:0005685]; U2 snRNP [GO:0005686]; U2-type prespliceosome [GO:0071004]; U4/U6 x U5 tri-snRNP comple…	GO:0005575;GO:0005622;GO:0005634;GO:0005654;GO:0005681;GO:0005682;GO:0005684;GO:0005685;GO:0005686;GO:0005687;GO:0005737;GO:0005829;GO:0015030;GO:0016604;GO:0030532;GO:0031974;GO:0031981;GO:0032991;GO:0043226;GO:0043227;GO:0043229;GO:0043231;GO:0043233;GO:0045495;GO:0046540;GO:0070013;GO:0071004;GO:0071010;GO:0071011;GO:0071013;GO:0097525;GO:0097526;GO:0110165;GO:0120114;GO:0140513;GO:1902494;GO:…	http://amigo.geneontology.org/visualize?term_data_type=json&mode=amigo&term_data={%22GO%3A0015030%22%3A%7B%22fill%22%3A%22%23ffe333%22%2C%22font%22%3A%22black%22%7D,%22GO%3A0071013%22%3A%7B%22fill%22%3A%22%23ffe333%22%2C%22font%22%3A%22black%22%7D,%22GO%3A0005737%22%3A%7B%22fill%22%3A%22%23ffe333%22%2C%22font%22%3A%22black%22%7D,%22GO%3A0005829%22%3A%7B%22fill%22%3A%22%23ffe333%22%2C%22font%22%3A…	RNA binding [GO:0003723]	GO:0003674;GO:0003676;GO:0003723;GO:0005488;GO:0097159;GO:1901363	http://amigo.geneontology.org/visualize?term_data_type=json&mode=amigo&term_data={%22GO%3A0003723%22%3A%7B%22fill%22%3A%22%23ffe333%22%2C%22font%22%3A%22black%22%7D}&format=png&mode=basic&term_data_type=json	germ cell development [GO:0007281]; gonad development [GO:0008406]; mRNA splicing, via spliceosome [GO:0000398]; spermatogenesis [GO:0007283]	GO:0000003;GO:0000375;GO:0000377;GO:0000398;GO:0003006;GO:0006139;GO:0006396;GO:0006397;GO:0006725;GO:0006807;GO:0007275;GO:0007276;GO:0007281;GO:0007283;GO:0007548;GO:0008150;GO:0008152;GO:0008380;GO:0008406;GO:0009987;GO:0010467;GO:0016070;GO:0016071;GO:0019953;GO:0022412;GO:0022414;GO:0030154;GO:0032501;GO:0032502;GO:0032504;GO:0034641;GO:0043170;GO:0044237;GO:0044238;GO:0045137;GO:0046483;GO:…	http://amigo.geneontology.org/visualize?term_data_type=json&mode=amigo&term_data={%22GO%3A0007281%22%3A%7B%22fill%22%3A%22%23ffe333%22%2C%22font%22%3A%22black%22%7D,%22GO%3A0008406%22%3A%7B%22fill%22%3A%22%23ffe333%22%2C%22font%22%3A%22black%22%7D,%22GO%3A0000398%22%3A%7B%22fill%22%3A%22%23ffe333%22%2C%22font%22%3A%22black%22%7D,%22GO%3A0007283%22%3A%7B%22fill%22%3A%22%23ffe333%22%2C%22font%22%3A…
>sp|Q9VLS9|LACB2_DROME Beta-lactamase-like protein 2 homolog OS=Drosophila melanogaster OX=7227 GN=CG12375 PE=2 SV=1	sp|Q9VLS9|LACB2_DROME	CG12375	32733	1	5.14	1	0	sp|Q9VLS9|LACB2_DROME		1	1			1				235843				235843			0	1.06511e+06	0	10000	10000	1.06511e+06	10000	0.0186027		Q9VLS9	LACB2_DROME	Beta-lactamase-like protein 2 homolog (EC 3.-.-.-)	---	---	Drosophila melanogaster (Fruit fly)	Mitochondrion; Not relevant	mitochondrial matrix [GO:0005759]	GO:0005575;GO:0005622;GO:0005737;GO:0005739;GO:0005759;GO:0031974;GO:0043226;GO:0043227;GO:0043229;GO:0043231;GO:0043233;GO:0070013;GO:0110165	http://amigo.geneontology.org/visualize?term_data_type=json&mode=amigo&term_data={%22GO%3A0005759%22%3A%7B%22fill%22%3A%22%23ffe333%22%2C%22font%22%3A%22black%22%7D}&format=png&mode=basic&term_data_type=json	endoribonuclease activity [GO:0004521]; metal ion binding [GO:0046872]; single-stranded RNA binding [GO:0003727]	GO:0003674;GO:0003676;GO:0003723;GO:0003727;GO:0003824;GO:0004518;GO:0004519;GO:0004521;GO:0004540;GO:0005488;GO:0006139;GO:0006725;GO:0006807;GO:0008150;GO:0008152;GO:0009987;GO:0016070;GO:0016787;GO:0016788;GO:0034641;GO:0043167;GO:0043169;GO:0043170;GO:0044237;GO:0044238;GO:0046483;GO:0046872;GO:0071704;GO:0090304;GO:0090305;GO:0090501;GO:0090502;GO:0097159;GO:0140098;GO:0140640;GO:1901360;GO:…	http://amigo.geneontology.org/visualize?term_data_type=json&mode=amigo&term_data={%22GO%3A0004521%22%3A%7B%22fill%22%3A%22%23ffe333%22%2C%22font%22%3A%22black%22%7D,%22GO%3A0046872%22%3A%7B%22fill%22%3A%22%23ffe333%22%2C%22font%22%3A%22black%22%7D,%22GO%3A0003727%22%3A%7B%22fill%22%3A%22%23ffe333%22%2C%22font%22%3A%22black%22%7D}&format=png&mode=basic&term_data_type=json	---	---	---
>sp|Q9VVI9|CHMP5_DROME Charged multivesicular body protein 5 OS=Drosophila melanogaster OX=7227 GN=Vps60 PE=1 SV=2	sp|Q9VVI9|CHMP5_DROME	Vps60	25151	1	4.42	1	0	sp|Q9VVI9|CHMP5_DROME		1	1			1				219366				219366			0	990696	0	10000	10000	990696	10000	0.0199861		Q9VVI9	CHMP5_DROME	Charged multivesicular body protein 5 (Vacuolar protein-sorting-associated protein 60)	Vps60	---	Drosophila melanogaster (Fruit fly)	Transport	ESCRT III complex [GO:0000815]; multivesicular body [GO:0005771]	GO:0000815;GO:0005575;GO:0005622;GO:0005737;GO:0005768;GO:0005770;GO:0005771;GO:0010008;GO:0012505;GO:0012506;GO:0016020;GO:0030659;GO:0031090;GO:0031410;GO:0031982;GO:0032991;GO:0036452;GO:0043226;GO:0043227;GO:0043229;GO:0043231;GO:0097708;GO:0098588;GO:0098796;GO:0110165	http://amigo.geneontology.org/visualize?term_data_type=json&mode=amigo&term_data={%22GO%3A0000815%22%3A%7B%22fill%22%3A%22%23ffe333%22%2C%22font%22%3A%22black%22%7D,%22GO%3A0005771%22%3A%7B%22fill%22%3A%22%23ffe333%22%2C%22font%22%3A%22black%22%7D}&format=png&mode=basic&term_data_type=json	---	---	---	endosome transport via multivesicular body sorting pathway [GO:0032509]; late endosome to vacuole transport via multivesicular body sorting pathway [GO:0032511]; protein transport [GO:0015031]; vesicle budding from membrane [GO:0006900]; viral entry into host cell [GO:0046718]	GO:0005575;GO:0005622;GO:0006810;GO:0006900;GO:0006996;GO:0007034;GO:0008104;GO:0008150;GO:0009987;GO:0015031;GO:0016032;GO:0016043;GO:0016050;GO:0016192;GO:0016197;GO:0019058;GO:0032509;GO:0032511;GO:0033036;GO:0044000;GO:0044403;GO:0044409;GO:0044419;GO:0045184;GO:0045324;GO:0046718;GO:0046907;GO:0051179;GO:0051234;GO:0051641;GO:0051649;GO:0051701;GO:0061024;GO:0070727;GO:0071702;GO:0071705;GO:…	http://amigo.geneontology.org/visualize?term_data_type=json&mode=amigo&term_data={%22GO%3A0032509%22%3A%7B%22fill%22%3A%22%23ffe333%22%2C%22font%22%3A%22black%22%7D,%22GO%3A0032511%22%3A%7B%22fill%22%3A%22%23ffe333%22%2C%22font%22%3A%22black%22%7D,%22GO%3A0015031%22%3A%7B%22fill%22%3A%22%23ffe333%22%2C%22font%22%3A%22black%22%7D,%22GO%3A0006900%22%3A%7B%22fill%22%3A%22%23ffe333%22%2C%22font%22%3A…
>sp|P13217|PIPA_DROME 1-phosphatidylinositol 4,5-bisphosphate phosphodiesterase OS=Drosophila melanogaster OX=7227 GN=norpA PE=1 SV=4	sp|P13217|PIPA_DROME	norpA	124863	1	1.19	1	0	sp|P13217|PIPA_DROME		1	1			1				137309				137309			0	620111	0	10000	10000	620111	10000	0.0317404		P13217	PIPA_DROME	1-phosphatidylinositol 4,5-bisphosphate phosphodiesterase (EC 3.1.4.11) (1-phosphatidylinositol 4,5-bisphosphate phosphodiesterase beta) (No receptor potential A protein) (Phosphoinositide phospholipase C) (Phosphoinositide phospholipase C-beta)	norpA	PLC-beta	Drosophila melanogaster (Fruit fly)	Lipid metabolism; Muscle Contraction; Not relevant	inaD signaling complex [GO:0016027]; rhabdomere [GO:0016028]	GO:0005575;GO:0005886;GO:0016020;GO:0016027;GO:0016028;GO:0019897;GO:0019898;GO:0032991;GO:0042995;GO:0071944;GO:0098796;GO:0098797;GO:0110165;GO:0120025	http://amigo.geneontology.org/visualize?term_data_type=json&mode=amigo&term_data={%22GO%3A0016027%22%3A%7B%22fill%22%3A%22%23ffe333%22%2C%22font%22%3A%22black%22%7D,%22GO%3A0016028%22%3A%7B%22fill%22%3A%22%23ffe333%22%2C%22font%22%3A%22black%22%7D}&format=png&mode=basic&term_data_type=json	calcium ion binding [GO:0005509]; phosphatidylinositol phospholipase C activity [GO:0004435]; phospholipase C activity [GO:0004629]	GO:0003674;GO:0003824;GO:0004435;GO:0004620;GO:0004629;GO:0005488;GO:0005509;GO:0008081;GO:0016298;GO:0016787;GO:0016788;GO:0042578;GO:0043167;GO:0043169;GO:0046872	http://amigo.geneontology.org/visualize?term_data_type=json&mode=amigo&term_data={%22GO%3A0005509%22%3A%7B%22fill%22%3A%22%23ffe333%22%2C%22font%22%3A%22black%22%7D,%22GO%3A0004435%22%3A%7B%22fill%22%3A%22%23ffe333%22%2C%22font%22%3A%22black%22%7D,%22GO%3A0004629%22%3A%7B%22fill%22%3A%22%23ffe333%22%2C%22font%22%3A%22black%22%7D}&format=png&mode=basic&term_data_type=json	adult locomotory behavior [GO:0008344]; calcium-mediated signaling [GO:0019722]; cellular response to light stimulus [GO:0071482]; circadian rhythm [GO:0007623]; deactivation of rhodopsin mediated signaling [GO:0016059]; detection of chemical stimulus involved in sensory perception of bitter taste [GO:0001580]; diacylglycerol biosynthetic process [GO:0006651]; entrainment of circadian clock [GO:0…	GO:0001580;GO:0001654;GO:0001745;GO:0001894;GO:0001895;GO:0002251;GO:0002376;GO:0002385;GO:0003008;GO:0005575;GO:0005622;GO:0006629;GO:0006638;GO:0006639;GO:0006644;GO:0006650;GO:0006651;GO:0006793;GO:0006796;GO:0006810;GO:0006873;GO:0006874;GO:0006875;GO:0006897;GO:0006898;GO:0006955;GO:0007154;GO:0007165;GO:0007186;GO:0007200;GO:0007204;GO:0007275;GO:0007423;GO:0007600;GO:0007601;GO:0007602;GO:…	http://amigo.geneontology.org/visualize?term_data_type=json&mode=amigo&term_data={%22GO%3A0008344%22%3A%7B%22fill%22%3A%22%23ffe333%22%2C%22font%22%3A%22black%22%7D,%22GO%3A0019722%22%3A%7B%22fill%22%3A%22%23ffe333%22%2C%22font%22%3A%22black%22%7D,%22GO%3A0071482%22%3A%7B%22fill%22%3A%22%23ffe333%22%2C%22font%22%3A%22black%22%7D,%22GO%3A0007623%22%3A%7B%22fill%22%3A%22%23ffe333%22%2C%22font%22%3A…
>sp|Q27869|PIMT_DROME Protein-L-isoaspartate(D-aspartate) O-methyltransferase OS=Drosophila melanogaster OX=7227 GN=Pcmt PE=1 SV=2	sp|Q27869|PIMT_DROME	Pcmt	24590	1	4.87	1	0	sp|Q27869|PIMT_DROME		1	1	1				516269				516269				516269	0	0	0	516269	10000	10000	10000	0.0380034		Q27869	PIMT_DROME	Protein-L-isoaspartate(D-aspartate) O-methyltransferase (PIMT) (EC 2.1.1.77) (L-isoaspartyl protein carboxyl methyltransferase) (Protein L-isoaspartyl/D-aspartyl methyltransferase) (Protein-beta-aspartate methyltransferase) (dPIMT)	Pcmt	PIAM	Drosophila melanogaster (Fruit fly)	Not relevant	cytoplasm [GO:0005737]; cytosol [GO:0005829]	GO:0005575;GO:0005622;GO:0005737;GO:0005829;GO:0110165	http://amigo.geneontology.org/visualize?term_data_type=json&mode=amigo&term_data={%22GO%3A0005737%22%3A%7B%22fill%22%3A%22%23ffe333%22%2C%22font%22%3A%22black%22%7D,%22GO%3A0005829%22%3A%7B%22fill%22%3A%22%23ffe333%22%2C%22font%22%3A%22black%22%7D}&format=png&mode=basic&term_data_type=json	protein-L-isoaspartate (D-aspartate) O-methyltransferase activity [GO:0004719]	GO:0003674;GO:0003824;GO:0004719;GO:0006479;GO:0006807;GO:0008150;GO:0008152;GO:0008168;GO:0008171;GO:0008213;GO:0008276;GO:0008757;GO:0009987;GO:0010340;GO:0016740;GO:0016741;GO:0019538;GO:0032259;GO:0036211;GO:0043170;GO:0043412;GO:0043414;GO:0044237;GO:0044238;GO:0044260;GO:0051998;GO:0071704;GO:0140096;GO:1901564	http://amigo.geneontology.org/visualize?term_data_type=json&mode=amigo&term_data={%22GO%3A0004719%22%3A%7B%22fill%22%3A%22%23ffe333%22%2C%22font%22%3A%22black%22%7D}&format=png&mode=basic&term_data_type=json	defense response to bacterium [GO:0042742]	GO:0006950;GO:0006952;GO:0008150;GO:0009605;GO:0009607;GO:0009617;GO:0042742;GO:0043207;GO:0044419;GO:0050896;GO:0051707;GO:0098542	http://amigo.geneontology.org/visualize?term_data_type=json&mode=amigo&term_data={%22GO%3A0042742%22%3A%7B%22fill%22%3A%22%23ffe333%22%2C%22font%22%3A%22black%22%7D}&format=png&mode=basic&term_data_type=json
>sp|O44091|VATF1_DROPS V-type proton ATPase subunit F 1 OS=Drosophila pseudoobscura pseudoobscura OX=46245 GN=Vha14 PE=2 SV=2	sp|O44091|VATF1_DROPS	Vha14	13876	1	8.06	1	0	sp|O44091|VATF1_DROPS; sp|Q24583|VATF1_DROME		2	2	2	0			5.70131e+06	140279			5.70131e+06	140279			5.70131e+06	293638	0	0	5.70131e+06	293638	10000	10000	0.0531644		O44091	VATF1_DROPS	V-type proton ATPase subunit F 1 (V-ATPase subunit F 1) (V-ATPase 14 kDa subunit) (Vacuolar proton pump subunit F 1)	Vha14	---	Drosophila pseudoobscura pseudoobscura (Fruit fly)	---	plasma membrane proton-transporting V-type ATPase complex [GO:0033181]; proton-transporting V-type ATPase, V1 domain [GO:0033180]	GO:0005575;GO:0005886;GO:0016020;GO:0016469;GO:0032991;GO:0033176;GO:0033178;GO:0033180;GO:0033181;GO:0071944;GO:0098796;GO:0098797;GO:0110165	http://amigo.geneontology.org/visualize?term_data_type=json&mode=amigo&term_data={%22GO%3A0033181%22%3A%7B%22fill%22%3A%22%23ffe333%22%2C%22font%22%3A%22black%22%7D,%22GO%3A0033180%22%3A%7B%22fill%22%3A%22%23ffe333%22%2C%22font%22%3A%22black%22%7D}&format=png&mode=basic&term_data_type=json	proton-transporting ATPase activity, rotational mechanism [GO:0046961]	GO:0003674;GO:0005215;GO:0006810;GO:0006811;GO:0006812;GO:0008150;GO:0008324;GO:0009678;GO:0009987;GO:0015075;GO:0015078;GO:0015318;GO:0015399;GO:0019829;GO:0022804;GO:0022853;GO:0022857;GO:0022890;GO:0034220;GO:0042625;GO:0042626;GO:0044769;GO:0046961;GO:0051179;GO:0051234;GO:0055085;GO:0098655;GO:0098660;GO:0098662;GO:0140657;GO:1902600	http://amigo.geneontology.org/visualize?term_data_type=json&mode=amigo&term_data={%22GO%3A0046961%22%3A%7B%22fill%22%3A%22%23ffe333%22%2C%22font%22%3A%22black%22%7D}&format=png&mode=basic&term_data_type=json	---	---	---
>sp|Q9GU68|IF5A_DROME Eukaryotic translation initiation factor 5A OS=Drosophila melanogaster OX=7227 GN=eEF5 PE=2 SV=2	sp|Q9GU68|IF5A_DROME	eEF5	17591	2	16.35	2	0	sp|Q9GU68|IF5A_DROME		2	2	1	0	1		1.39639e+06	330207	2588362		1.39639e+06	330207	2588362		1.39639e+06	691203	1.16895e+07	0	1.39639e+06	691203	1.16895e+07	10000	0.0535846		Q9GU68	IF5A_DROME	Eukaryotic translation initiation factor 5A (eIF-5A)	eEF5	---	Drosophila melanogaster (Fruit fly)	Not relevant; Protein metabolism	cytoplasm [GO:0005737]	GO:0005575;GO:0005622;GO:0005737;GO:0110165	http://amigo.geneontology.org/visualize?term_data_type=json&mode=amigo&term_data={%22GO%3A0005737%22%3A%7B%22fill%22%3A%22%23ffe333%22%2C%22font%22%3A%22black%22%7D}&format=png&mode=basic&term_data_type=json	ribosome binding [GO:0043022]; translation elongation factor activity [GO:0003746]	GO:0003674;GO:0003676;GO:0003746;GO:0005488;GO:0006412;GO:0006414;GO:0006417;GO:0006518;GO:0006807;GO:0008135;GO:0008150;GO:0008152;GO:0009058;GO:0009059;GO:0009889;GO:0009987;GO:0010467;GO:0010468;GO:0010556;GO:0010608;GO:0019222;GO:0019538;GO:0031323;GO:0031326;GO:0034248;GO:0034641;GO:0034645;GO:0043021;GO:0043022;GO:0043043;GO:0043170;GO:0043603;GO:0043604;GO:0044237;GO:0044238;GO:0044249;GO:…	http://amigo.geneontology.org/visualize?term_data_type=json&mode=amigo&term_data={%22GO%3A0043022%22%3A%7B%22fill%22%3A%22%23ffe333%22%2C%22font%22%3A%22black%22%7D,%22GO%3A0003746%22%3A%7B%22fill%22%3A%22%23ffe333%22%2C%22font%22%3A%22black%22%7D}&format=png&mode=basic&term_data_type=json	multicellular organism reproduction [GO:0032504]; positive regulation of mitochondrial translation [GO:0070131]; positive regulation of translational elongation [GO:0045901]; positive regulation of translational termination [GO:0045905]	GO:0000003;GO:0006412;GO:0006414;GO:0006415;GO:0006417;GO:0006448;GO:0006449;GO:0006518;GO:0006807;GO:0008150;GO:0008152;GO:0009058;GO:0009059;GO:0009889;GO:0009891;GO:0009893;GO:0009987;GO:0010467;GO:0010468;GO:0010556;GO:0010557;GO:0010604;GO:0010608;GO:0010628;GO:0016043;GO:0019222;GO:0019538;GO:0022411;GO:0031323;GO:0031325;GO:0031326;GO:0031328;GO:0032501;GO:0032504;GO:0032543;GO:0032984;GO:…	http://amigo.geneontology.org/visualize?term_data_type=json&mode=amigo&term_data={%22GO%3A0032504%22%3A%7B%22fill%22%3A%22%23ffe333%22%2C%22font%22%3A%22black%22%7D,%22GO%3A0070131%22%3A%7B%22fill%22%3A%22%23ffe333%22%2C%22font%22%3A%22black%22%7D,%22GO%3A0045901%22%3A%7B%22fill%22%3A%22%23ffe333%22%2C%22font%22%3A%22black%22%7D,%22GO%3A0045905%22%3A%7B%22fill%22%3A%22%23ffe333%22%2C%22font%22%3A…
>sp|Q9VTZ6|PMM_DROME Phosphomannomutase OS=Drosophila melanogaster OX=7227 GN=Pmm2 PE=1 SV=1	sp|Q9VTZ6|PMM_DROME	Pmm2	29667	1	5.12	1	0	sp|Q9VTZ6|PMM_DROME		1	1	1	0	0		1.20915e+06	506435	2.61576e+06		1.20915e+06	506435	2.61576e+06		1.20915e+06	1.06009e+06	1.18133e+07	0	1.20915e+06	1.06009e+06	1.18133e+07	10000	0.082173		Q9VTZ6	PMM_DROME	Phosphomannomutase (EC 5.4.2.8) (Phosphomannomutase 2) (Phosphomannomutase type 2)	Pmm2	---	Drosophila melanogaster (Fruit fly)	Not relevant; Protein Metabolism; Response to hypoxia	cytosol [GO:0005829]	GO:0005575;GO:0005622;GO:0005737;GO:0005829;GO:0110165	http://amigo.geneontology.org/visualize?term_data_type=json&mode=amigo&term_data={%22GO%3A0005829%22%3A%7B%22fill%22%3A%22%23ffe333%22%2C%22font%22%3A%22black%22%7D}&format=png&mode=basic&term_data_type=json	metal ion binding [GO:0046872]; phosphomannomutase activity [GO:0004615]	GO:0003674;GO:0003824;GO:0004615;GO:0005488;GO:0016853;GO:0016866;GO:0016868;GO:0043167;GO:0043169;GO:0046872	http://amigo.geneontology.org/visualize?term_data_type=json&mode=amigo&term_data={%22GO%3A0046872%22%3A%7B%22fill%22%3A%22%23ffe333%22%2C%22font%22%3A%22black%22%7D,%22GO%3A0004615%22%3A%7B%22fill%22%3A%22%23ffe333%22%2C%22font%22%3A%22black%22%7D}&format=png&mode=basic&term_data_type=json	cellular response to hypoxia [GO:0071456]; GDP-mannose biosynthetic process [GO:0009298]; mannose metabolic process [GO:0006013]; protein N-linked glycosylation [GO:0006487]	GO:0001666;GO:0005975;GO:0005996;GO:0006013;GO:0006139;GO:0006486;GO:0006487;GO:0006725;GO:0006807;GO:0006950;GO:0008150;GO:0008152;GO:0009058;GO:0009059;GO:0009100;GO:0009101;GO:0009225;GO:0009226;GO:0009298;GO:0009628;GO:0009987;GO:0018130;GO:0019318;GO:0019438;GO:0019538;GO:0019673;GO:0033554;GO:0034641;GO:0034645;GO:0034654;GO:0036211;GO:0036293;GO:0036294;GO:0042221;GO:0043170;GO:0043412;GO:…	http://amigo.geneontology.org/visualize?term_data_type=json&mode=amigo&term_data={%22GO%3A0071456%22%3A%7B%22fill%22%3A%22%23ffe333%22%2C%22font%22%3A%22black%22%7D,%22GO%3A0009298%22%3A%7B%22fill%22%3A%22%23ffe333%22%2C%22font%22%3A%22black%22%7D,%22GO%3A0006013%22%3A%7B%22fill%22%3A%22%23ffe333%22%2C%22font%22%3A%22black%22%7D,%22GO%3A0006487%22%3A%7B%22fill%22%3A%22%23ffe333%22%2C%22font%22%3A…
>sp|Q9VBP9|NPL4_DROME Nuclear protein localization protein 4 homolog OS=Drosophila melanogaster OX=7227 GN=Npl4 PE=1 SV=3	sp|Q9VBP9|NPL4_DROME	Npl4	73361	1	1.99	1	0	sp|Q9VBP9|NPL4_DROME		1	1	1				222716				222716				222716	0	0	0	222716	10000	10000	10000	0.0859418		Q9VBP9	NPL4_DROME	Nuclear protein localization protein 4 homolog	Npl4	---	Drosophila melanogaster (Fruit fly)	Not relevant; Protein Metabolism	cytosol [GO:0005829]; nucleoplasm [GO:0005654]; nucleus [GO:0005634]	GO:0005575;GO:0005622;GO:0005634;GO:0005654;GO:0005737;GO:0005829;GO:0031974;GO:0031981;GO:0043226;GO:0043227;GO:0043229;GO:0043231;GO:0043233;GO:0070013;GO:0110165	http://amigo.geneontology.org/visualize?term_data_type=json&mode=amigo&term_data={%22GO%3A0005829%22%3A%7B%22fill%22%3A%22%23ffe333%22%2C%22font%22%3A%22black%22%7D,%22GO%3A0005654%22%3A%7B%22fill%22%3A%22%23ffe333%22%2C%22font%22%3A%22black%22%7D,%22GO%3A0005634%22%3A%7B%22fill%22%3A%22%23ffe333%22%2C%22font%22%3A%22black%22%7D}&format=png&mode=basic&term_data_type=json	K11-linked polyubiquitin modification-dependent protein binding [GO:0071795]; metal ion binding [GO:0046872]; ubiquitin binding [GO:0043130]; ubiquitin protein ligase binding [GO:0031625]	GO:0003674;GO:0005488;GO:0005515;GO:0019899;GO:0031593;GO:0031625;GO:0032182;GO:0043130;GO:0043167;GO:0043169;GO:0044389;GO:0046872;GO:0071795;GO:0140030	http://amigo.geneontology.org/visualize?term_data_type=json&mode=amigo&term_data={%22GO%3A0071795%22%3A%7B%22fill%22%3A%22%23ffe333%22%2C%22font%22%3A%22black%22%7D,%22GO%3A0046872%22%3A%7B%22fill%22%3A%22%23ffe333%22%2C%22font%22%3A%22black%22%7D,%22GO%3A0043130%22%3A%7B%22fill%22%3A%22%23ffe333%22%2C%22font%22%3A%22black%22%7D,%22GO%3A0031625%22%3A%7B%22fill%22%3A%22%23ffe333%22%2C%22font%22%3A…	cellular response to virus [GO:0098586]; negative regulation of smoothened signaling pathway [GO:0045879]; proteasome-mediated ubiquitin-dependent protein catabolic process [GO:0043161]; ubiquitin-dependent protein catabolic process [GO:0006511]	GO:0006508;GO:0006511;GO:0006807;GO:0007154;GO:0007165;GO:0007166;GO:0007224;GO:0008150;GO:0008152;GO:0008589;GO:0009056;GO:0009057;GO:0009605;GO:0009607;GO:0009615;GO:0009966;GO:0009968;GO:0009987;GO:0010498;GO:0010646;GO:0010648;GO:0019538;GO:0019941;GO:0023051;GO:0023052;GO:0023057;GO:0030163;GO:0043161;GO:0043170;GO:0043207;GO:0043632;GO:0044237;GO:0044238;GO:0044248;GO:0044260;GO:0044265;GO:…	http://amigo.geneontology.org/visualize?term_data_type=json&mode=amigo&term_data={%22GO%3A0098586%22%3A%7B%22fill%22%3A%22%23ffe333%22%2C%22font%22%3A%22black%22%7D,%22GO%3A0045879%22%3A%7B%22fill%22%3A%22%23ffe333%22%2C%22font%22%3A%22black%22%7D,%22GO%3A0043161%22%3A%7B%22fill%22%3A%22%23ffe333%22%2C%22font%22%3A%22black%22%7D,%22GO%3A0006511%22%3A%7B%22fill%22%3A%22%23ffe333%22%2C%22font%22%3A…
>sp|P54359|SEPT2_DROME Septin-2 OS=Drosophila melanogaster OX=7227 GN=Sep2 PE=2 SV=2	sp|P54359|SEPT2_DROME	Sep2	48474	1	2.15	1	0	sp|P54359|SEPT2_DROME		1	1	1				221872				221872				221872	0	0	0	221872	10000	10000	10000	0.0862544		P54359	SEPT2_DROME	Septin-2	Sep2	---	Drosophila melanogaster (Fruit fly)	Cell cycle; Cytoskeleton; Not relevant; Protein metabolism	cell division site [GO:0032153]; microtubule cytoskeleton [GO:0015630]; septin complex [GO:0031105]; septin ring [GO:0005940]; spindle [GO:0005819]	GO:0005575;GO:0005622;GO:0005737;GO:0005819;GO:0005856;GO:0005938;GO:0005940;GO:0015630;GO:0031105;GO:0032153;GO:0032156;GO:0032991;GO:0043226;GO:0043228;GO:0043229;GO:0043232;GO:0071944;GO:0110165	http://amigo.geneontology.org/visualize?term_data_type=json&mode=amigo&term_data={%22GO%3A0032153%22%3A%7B%22fill%22%3A%22%23ffe333%22%2C%22font%22%3A%22black%22%7D,%22GO%3A0015630%22%3A%7B%22fill%22%3A%22%23ffe333%22%2C%22font%22%3A%22black%22%7D,%22GO%3A0031105%22%3A%7B%22fill%22%3A%22%23ffe333%22%2C%22font%22%3A%22black%22%7D,%22GO%3A0005940%22%3A%7B%22fill%22%3A%22%23ffe333%22%2C%22font%22%3A…	GTPase activity [GO:0003924]; GTP binding [GO:0005525]; molecular adaptor activity [GO:0060090]; protein homodimerization activity [GO:0042803]	GO:0000166;GO:0003674;GO:0003824;GO:0003924;GO:0005488;GO:0005515;GO:0005525;GO:0016462;GO:0016787;GO:0016817;GO:0016818;GO:0017076;GO:0017111;GO:0019001;GO:0032553;GO:0032555;GO:0032561;GO:0035639;GO:0036094;GO:0042802;GO:0042803;GO:0043167;GO:0043168;GO:0046983;GO:0060090;GO:0097159;GO:0097367;GO:1901265;GO:1901363	http://amigo.geneontology.org/visualize?term_data_type=json&mode=amigo&term_data={%22GO%3A0003924%22%3A%7B%22fill%22%3A%22%23ffe333%22%2C%22font%22%3A%22black%22%7D,%22GO%3A0005525%22%3A%7B%22fill%22%3A%22%23ffe333%22%2C%22font%22%3A%22black%22%7D,%22GO%3A0060090%22%3A%7B%22fill%22%3A%22%23ffe333%22%2C%22font%22%3A%22black%22%7D,%22GO%3A0042803%22%3A%7B%22fill%22%3A%22%23ffe333%22%2C%22font%22%3A…	cellularization [GO:0007349]; cellular protein localization [GO:0034613]; cytoskeleton-dependent cytokinesis [GO:0061640]; growth of a germarium-derived egg chamber [GO:0007295]; imaginal disc development [GO:0007444]; regulation of cell cycle [GO:0051726]	GO:0000003;GO:0000910;GO:0003006;GO:0007049;GO:0007275;GO:0007276;GO:0007281;GO:0007292;GO:0007295;GO:0007349;GO:0007444;GO:0008150;GO:0009653;GO:0009888;GO:0009987;GO:0019953;GO:0022402;GO:0022412;GO:0022414;GO:0030154;GO:0032501;GO:0032502;GO:0032504;GO:0035295;GO:0040007;GO:0048468;GO:0048477;GO:0048513;GO:0048589;GO:0048609;GO:0048646;GO:0048856;GO:0048869;GO:0050789;GO:0050794;GO:0051301;GO:…	http://amigo.geneontology.org/visualize?term_data_type=json&mode=amigo&term_data={%22GO%3A0007349%22%3A%7B%22fill%22%3A%22%23ffe333%22%2C%22font%22%3A%22black%22%7D,%22GO%3A0034613%22%3A%7B%22fill%22%3A%22%23ffe333%22%2C%22font%22%3A%22black%22%7D,%22GO%3A0061640%22%3A%7B%22fill%22%3A%22%23ffe333%22%2C%22font%22%3A%22black%22%7D,%22GO%3A0007295%22%3A%7B%22fill%22%3A%22%23ffe333%22%2C%22font%22%3A…
>sp|Q9VN93|CPR1_DROME Putative cysteine proteinase CG12163 OS=Drosophila melanogaster OX=7227 GN=CG12163 PE=2 SV=2	sp|Q9VN93|CPR1_DROME	CG12163	68961	1	2.28	1	0	sp|Q9VN93|CPR1_DROME		1	1	1				186731				186731				186731	0	0	0	186731	10000	10000	10000	0.101662		Q9VN93	CPR1_DROME	Putative cysteine proteinase CG12163 (EC 3.4.22.-)	---	---	Drosophila melanogaster (Fruit fly)	ECM remodeling; Protein Metabolism	extracellular space [GO:0005615]; fusome [GO:0045169]; lysosome [GO:0005764]; perivitelline space [GO:0098595]	GO:0000323;GO:0005575;GO:0005576;GO:0005615;GO:0005622;GO:0005737;GO:0005764;GO:0005773;GO:0043226;GO:0043227;GO:0043229;GO:0043231;GO:0045169;GO:0098595;GO:0110165	http://amigo.geneontology.org/visualize?term_data_type=json&mode=amigo&term_data={%22GO%3A0005615%22%3A%7B%22fill%22%3A%22%23ffe333%22%2C%22font%22%3A%22black%22%7D,%22GO%3A0045169%22%3A%7B%22fill%22%3A%22%23ffe333%22%2C%22font%22%3A%22black%22%7D,%22GO%3A0005764%22%3A%7B%22fill%22%3A%22%23ffe333%22%2C%22font%22%3A%22black%22%7D,%22GO%3A0098595%22%3A%7B%22fill%22%3A%22%23ffe333%22%2C%22font%22%3A…	cysteine-type endopeptidase activity [GO:0004197]; cysteine-type peptidase activity [GO:0008234]	GO:0003674;GO:0003824;GO:0004175;GO:0004197;GO:0008233;GO:0008234;GO:0016787;GO:0140096	http://amigo.geneontology.org/visualize?term_data_type=json&mode=amigo&term_data={%22GO%3A0004197%22%3A%7B%22fill%22%3A%22%23ffe333%22%2C%22font%22%3A%22black%22%7D,%22GO%3A0008234%22%3A%7B%22fill%22%3A%22%23ffe333%22%2C%22font%22%3A%22black%22%7D}&format=png&mode=basic&term_data_type=json	proteolysis involved in cellular protein catabolic process [GO:0051603]	GO:0006508;GO:0006807;GO:0008150;GO:0008152;GO:0009056;GO:0009057;GO:0019538;GO:0030163;GO:0043170;GO:0044238;GO:0051603;GO:0071704;GO:1901564;GO:1901565;GO:1901575	http://amigo.geneontology.org/visualize?term_data_type=json&mode=amigo&term_data={%22GO%3A0051603%22%3A%7B%22fill%22%3A%22%23ffe333%22%2C%22font%22%3A%22black%22%7D}&format=png&mode=basic&term_data_type=json
>sp|Q70PY2|PGSB1_DROME Peptidoglycan-recognition protein SB1 OS=Drosophila melanogaster OX=7227 GN=PGRP-SB1 PE=2 SV=2	sp|Q70PY2|PGSB1_DROME	PGRP-SB1	20998	1	6.32	1	0	sp|Q70PY2|PGSB1_DROME		1	1	0	1			7.42478e+06	401202			7.42478e+06	401202			7.42478e+06	839812	0	0	7.42478e+06	839812	10000	10000	0.114302		Q70PY2	PGSB1_DROME	Peptidoglycan-recognition protein SB1 (EC 3.5.1.28)	PGRP-SB1	---	Drosophila melanogaster (Fruit fly)	ECM remodeling; Immune response	extracellular region [GO:0005576]	GO:0005575;GO:0005576;GO:0110165	http://amigo.geneontology.org/visualize?term_data_type=json&mode=amigo&term_data={%22GO%3A0005576%22%3A%7B%22fill%22%3A%22%23ffe333%22%2C%22font%22%3A%22black%22%7D}&format=png&mode=basic&term_data_type=json	N-acetylmuramoyl-L-alanine amidase activity [GO:0008745]; peptidoglycan binding [GO:0042834]; zinc ion binding [GO:0008270]	GO:0003674;GO:0003824;GO:0005488;GO:0005539;GO:0008270;GO:0008745;GO:0016787;GO:0016810;GO:0016811;GO:0042834;GO:0043167;GO:0043169;GO:0046872;GO:0046914;GO:0061783;GO:0097367	http://amigo.geneontology.org/visualize?term_data_type=json&mode=amigo&term_data={%22GO%3A0008745%22%3A%7B%22fill%22%3A%22%23ffe333%22%2C%22font%22%3A%22black%22%7D,%22GO%3A0042834%22%3A%7B%22fill%22%3A%22%23ffe333%22%2C%22font%22%3A%22black%22%7D,%22GO%3A0008270%22%3A%7B%22fill%22%3A%22%23ffe333%22%2C%22font%22%3A%22black%22%7D}&format=png&mode=basic&term_data_type=json	innate immune response [GO:0045087]; peptidoglycan catabolic process [GO:0009253]	GO:0000270;GO:0002376;GO:0006022;GO:0006026;GO:0006027;GO:0006807;GO:0006950;GO:0006952;GO:0006955;GO:0008150;GO:0008152;GO:0009056;GO:0009057;GO:0009253;GO:0009605;GO:0009607;GO:0030203;GO:0043170;GO:0043207;GO:0044419;GO:0045087;GO:0050896;GO:0051707;GO:0071704;GO:0098542;GO:1901135;GO:1901136;GO:1901564;GO:1901565;GO:1901575	http://amigo.geneontology.org/visualize?term_data_type=json&mode=amigo&term_data={%22GO%3A0045087%22%3A%7B%22fill%22%3A%22%23ffe333%22%2C%22font%22%3A%22black%22%7D,%22GO%3A0009253%22%3A%7B%22fill%22%3A%22%23ffe333%22%2C%22font%22%3A%22black%22%7D}&format=png&mode=basic&term_data_type=json
>sp|Q24388|LSP2_DROME Larval serum protein 2 OS=Drosophila melanogaster OX=7227 GN=Lsp2 PE=2 SV=2	sp|Q24388|LSP2_DROME	Lsp2	83349	1	1.85	1	0	sp|Q24388|LSP2_DROME		1	1	1				155106				155106				155106	0	0	0	155106	10000	10000	10000	0.121135		Q24388	LSP2_DROME	Larval serum protein 2 (LSP-2) (Hexamerin-2)	Lsp2	---	Drosophila melanogaster (Fruit fly)	---	larval serum protein complex [GO:0005616]	GO:0005575;GO:0005576;GO:0005615;GO:0005616;GO:0032991;GO:0110165	http://amigo.geneontology.org/visualize?term_data_type=json&mode=amigo&term_data={%22GO%3A0005616%22%3A%7B%22fill%22%3A%22%23ffe333%22%2C%22font%22%3A%22black%22%7D}&format=png&mode=basic&term_data_type=json	nutrient reservoir activity [GO:0045735]	GO:0003674;GO:0045735	http://amigo.geneontology.org/visualize?term_data_type=json&mode=amigo&term_data={%22GO%3A0045735%22%3A%7B%22fill%22%3A%22%23ffe333%22%2C%22font%22%3A%22black%22%7D}&format=png&mode=basic&term_data_type=json	motor neuron axon guidance [GO:0008045]; synaptic target inhibition [GO:0016201]	GO:0000902;GO:0000904;GO:0006935;GO:0007275;GO:0007399;GO:0007409;GO:0007411;GO:0008037;GO:0008038;GO:0008039;GO:0008045;GO:0008150;GO:0009605;GO:0009653;GO:0009987;GO:0016043;GO:0016201;GO:0022008;GO:0030030;GO:0030154;GO:0030182;GO:0031175;GO:0032501;GO:0032502;GO:0032989;GO:0032990;GO:0040011;GO:0042221;GO:0042330;GO:0048468;GO:0048666;GO:0048667;GO:0048699;GO:0048731;GO:0048812;GO:0048856;GO:…	http://amigo.geneontology.org/visualize?term_data_type=json&mode=amigo&term_data={%22GO%3A0008045%22%3A%7B%22fill%22%3A%22%23ffe333%22%2C%22font%22%3A%22black%22%7D,%22GO%3A0016201%22%3A%7B%22fill%22%3A%22%23ffe333%22%2C%22font%22%3A%22black%22%7D}&format=png&mode=basic&term_data_type=json
>sp|Q03017|CACT_DROME NF-kappa-B inhibitor cactus OS=Drosophila melanogaster OX=7227 GN=cact PE=1 SV=2	sp|Q03017|CACT_DROME	cact	53818	1	3.4	1	0	sp|Q03017|CACT_DROME		1	1	1				112353				112353				112353	0	0	0	112353	10000	10000	10000	0.163461		Q03017	CACT_DROME	NF-kappa-B inhibitor cactus	cact	---	Drosophila melanogaster (Fruit fly)	Not relevant	cytoplasm [GO:0005737]; cytosol [GO:0005829]; neuromuscular junction [GO:0031594]; subsynaptic reticulum [GO:0071212]	GO:0005575;GO:0005622;GO:0005737;GO:0005829;GO:0030054;GO:0030424;GO:0031594;GO:0042995;GO:0043005;GO:0043195;GO:0043226;GO:0043227;GO:0043229;GO:0043231;GO:0043679;GO:0044306;GO:0045202;GO:0061174;GO:0071212;GO:0098793;GO:0110165;GO:0120025;GO:0150034	http://amigo.geneontology.org/visualize?term_data_type=json&mode=amigo&term_data={%22GO%3A0005737%22%3A%7B%22fill%22%3A%22%23ffe333%22%2C%22font%22%3A%22black%22%7D,%22GO%3A0005829%22%3A%7B%22fill%22%3A%22%23ffe333%22%2C%22font%22%3A%22black%22%7D,%22GO%3A0031594%22%3A%7B%22fill%22%3A%22%23ffe333%22%2C%22font%22%3A%22black%22%7D,%22GO%3A0071212%22%3A%7B%22fill%22%3A%22%23ffe333%22%2C%22font%22%3A…	NF-kappaB binding [GO:0051059]	GO:0003674;GO:0005488;GO:0005515;GO:0008134;GO:0051059;GO:0061629;GO:0140297	http://amigo.geneontology.org/visualize?term_data_type=json&mode=amigo&term_data={%22GO%3A0051059%22%3A%7B%22fill%22%3A%22%23ffe333%22%2C%22font%22%3A%22black%22%7D}&format=png&mode=basic&term_data_type=json	antimicrobial humoral response [GO:0019730]; cytoplasmic sequestering of NF-kappaB [GO:0007253]; dorsal/ventral axis specification [GO:0009950]; dorsal/ventral pattern formation [GO:0009953]; dorsal appendage formation [GO:0046843]; negative regulation of antifungal peptide production [GO:0002789]; negative regulation of hemocyte differentiation [GO:0045611]; negative regulation of Toll signaling…	GO:0000003;GO:0002064;GO:0002252;GO:0002376;GO:0002440;GO:0002682;GO:0002683;GO:0002697;GO:0002698;GO:0002700;GO:0002701;GO:0002759;GO:0002775;GO:0002781;GO:0002784;GO:0002785;GO:0002788;GO:0002789;GO:0002831;GO:0002832;GO:0002920;GO:0002921;GO:0003002;GO:0003006;GO:0003674;GO:0003700;GO:0006139;GO:0006351;GO:0006355;GO:0006725;GO:0006807;GO:0006950;GO:0006952;GO:0006955;GO:0006959;GO:0007154;GO:…	http://amigo.geneontology.org/visualize?term_data_type=json&mode=amigo&term_data={%22GO%3A0019730%22%3A%7B%22fill%22%3A%22%23ffe333%22%2C%22font%22%3A%22black%22%7D,%22GO%3A0007253%22%3A%7B%22fill%22%3A%22%23ffe333%22%2C%22font%22%3A%22black%22%7D,%22GO%3A0009950%22%3A%7B%22fill%22%3A%22%23ffe333%22%2C%22font%22%3A%22black%22%7D,%22GO%3A0009953%22%3A%7B%22fill%22%3A%22%23ffe333%22%2C%22font%22%3A…
>sp|Q9V3G1|RL8_DROME 60S ribosomal protein L8 OS=Drosophila melanogaster OX=7227 GN=RpL8 PE=1 SV=1	sp|Q9V3G1|RL8_DROME	RpL8	27893	2	10.55	2	0	sp|Q9V3G1|RL8_DROME		2	2	2	0	0		755816	146120	232713		755816	146120	232713		755816	305865	1.05097e+06	0	755816	305865	1.05097e+06	10000	0.174821		Q9V3G1	RL8_DROME	60S ribosomal protein L8	RpL8	---	Drosophila melanogaster (Fruit fly)	Not relevant; Protein Metabolism	cytoplasm [GO:0005737]; cytosolic large ribosomal subunit [GO:0022625]; cytosolic ribosome [GO:0022626]; nucleolus [GO:0005730]	GO:0005575;GO:0005622;GO:0005634;GO:0005730;GO:0005737;GO:0005829;GO:0005840;GO:0015934;GO:0022625;GO:0022626;GO:0031974;GO:0031981;GO:0032991;GO:0043226;GO:0043227;GO:0043228;GO:0043229;GO:0043231;GO:0043232;GO:0043233;GO:0044391;GO:0070013;GO:0110165;GO:1990904	http://amigo.geneontology.org/visualize?term_data_type=json&mode=amigo&term_data={%22GO%3A0005737%22%3A%7B%22fill%22%3A%22%23ffe333%22%2C%22font%22%3A%22black%22%7D,%22GO%3A0022625%22%3A%7B%22fill%22%3A%22%23ffe333%22%2C%22font%22%3A%22black%22%7D,%22GO%3A0022626%22%3A%7B%22fill%22%3A%22%23ffe333%22%2C%22font%22%3A%22black%22%7D,%22GO%3A0005730%22%3A%7B%22fill%22%3A%22%23ffe333%22%2C%22font%22%3A…	RNA binding [GO:0003723]; rRNA binding [GO:0019843]; structural constituent of ribosome [GO:0003735]	GO:0003674;GO:0003676;GO:0003723;GO:0003735;GO:0005198;GO:0005488;GO:0005575;GO:0005622;GO:0005840;GO:0006412;GO:0006518;GO:0006807;GO:0008150;GO:0008152;GO:0009058;GO:0009059;GO:0009987;GO:0019538;GO:0019843;GO:0034641;GO:0034645;GO:0043043;GO:0043170;GO:0043226;GO:0043228;GO:0043229;GO:0043232;GO:0043603;GO:0043604;GO:0044237;GO:0044238;GO:0044249;GO:0044260;GO:0044271;GO:0071704;GO:0097159;GO:…	http://amigo.geneontology.org/visualize?term_data_type=json&mode=amigo&term_data={%22GO%3A0003723%22%3A%7B%22fill%22%3A%22%23ffe333%22%2C%22font%22%3A%22black%22%7D,%22GO%3A0019843%22%3A%7B%22fill%22%3A%22%23ffe333%22%2C%22font%22%3A%22black%22%7D,%22GO%3A0003735%22%3A%7B%22fill%22%3A%22%23ffe333%22%2C%22font%22%3A%22black%22%7D}&format=png&mode=basic&term_data_type=json	cytoplasmic translation [GO:0002181]	GO:0002181;GO:0006412;GO:0006518;GO:0006807;GO:0008150;GO:0008152;GO:0009058;GO:0009059;GO:0009987;GO:0010467;GO:0019538;GO:0034641;GO:0034645;GO:0043043;GO:0043170;GO:0043603;GO:0043604;GO:0044237;GO:0044238;GO:0044249;GO:0044260;GO:0044271;GO:0071704;GO:1901564;GO:1901566;GO:1901576	http://amigo.geneontology.org/visualize?term_data_type=json&mode=amigo&term_data={%22GO%3A0002181%22%3A%7B%22fill%22%3A%22%23ffe333%22%2C%22font%22%3A%22black%22%7D}&format=png&mode=basic&term_data_type=json
>sp|Q29IM3|RL17_DROPS 60S ribosomal protein L17 OS=Drosophila pseudoobscura pseudoobscura OX=46245 GN=RpL17 PE=3 SV=1	sp|Q29IM3|RL17_DROPS	RpL17	21609	3	10.75	3	0	sp|Q29IM3|RL17_DROPS; sp|Q6XJ13|RL17_DROYA; sp|Q9W3W8|RL17_DROME		7	7	0	0	6	0	1.74466e+06	461070	1.23398e+06	80134.9	1.74466e+06	461070	1.23398e+06	80134.9	1.74466e+06	965130	5.57288e+06	399768	1.74466e+06	965130	5.57288e+06	399768	0.186524		Q29IM3	RL17_DROPS	60S ribosomal protein L17	RpL17	---	Drosophila pseudoobscura pseudoobscura (Fruit fly)	Protein Metabolism	large ribosomal subunit [GO:0015934]	GO:0005575;GO:0005622;GO:0005840;GO:0015934;GO:0032991;GO:0043226;GO:0043228;GO:0043229;GO:0043232;GO:0044391;GO:0110165;GO:1990904	http://amigo.geneontology.org/visualize?term_data_type=json&mode=amigo&term_data={%22GO%3A0015934%22%3A%7B%22fill%22%3A%22%23ffe333%22%2C%22font%22%3A%22black%22%7D}&format=png&mode=basic&term_data_type=json	structural constituent of ribosome [GO:0003735]	GO:0003674;GO:0003735;GO:0005198;GO:0005575;GO:0005622;GO:0005840;GO:0006412;GO:0006518;GO:0006807;GO:0008150;GO:0008152;GO:0009058;GO:0009059;GO:0009987;GO:0019538;GO:0034641;GO:0034645;GO:0043043;GO:0043170;GO:0043226;GO:0043228;GO:0043229;GO:0043232;GO:0043603;GO:0043604;GO:0044237;GO:0044238;GO:0044249;GO:0044260;GO:0044271;GO:0071704;GO:0110165;GO:1901564;GO:1901566;GO:1901576	http://amigo.geneontology.org/visualize?term_data_type=json&mode=amigo&term_data={%22GO%3A0003735%22%3A%7B%22fill%22%3A%22%23ffe333%22%2C%22font%22%3A%22black%22%7D}&format=png&mode=basic&term_data_type=json	translation [GO:0006412]	GO:0006412;GO:0006518;GO:0006807;GO:0008150;GO:0008152;GO:0009058;GO:0009059;GO:0009987;GO:0010467;GO:0019538;GO:0034641;GO:0034645;GO:0043043;GO:0043170;GO:0043603;GO:0043604;GO:0044237;GO:0044238;GO:0044249;GO:0044260;GO:0044271;GO:0071704;GO:1901564;GO:1901566;GO:1901576	http://amigo.geneontology.org/visualize?term_data_type=json&mode=amigo&term_data={%22GO%3A0006412%22%3A%7B%22fill%22%3A%22%23ffe333%22%2C%22font%22%3A%22black%22%7D}&format=png&mode=basic&term_data_type=json
>sp|Q8SY61|OB56D_DROME General odorant-binding protein 56d OS=Drosophila melanogaster OX=7227 GN=Obp56d PE=1 SV=2	sp|Q8SY61|OB56D_DROME	Obp56d	14119	3	35.11	3	0	sp|Q8SY61|OB56D_DROME		16	16	1	0	13	2	5.66307e+06	497383	4518565	785438	5.66307e+06	497383	4518565	785438	5.66307e+06	1.04114e+06	2.04067e+07	3.91831e+06	5.66307e+06	1.04114e+06	2.04067e+07	3.91831e+06	0.190238		Q8SY61	OB56D_DROME	General odorant-binding protein 56d	Obp56d	---	Drosophila melanogaster (Fruit fly)	ECM remodeling	extracellular region [GO:0005576]	GO:0005575;GO:0005576;GO:0110165	http://amigo.geneontology.org/visualize?term_data_type=json&mode=amigo&term_data={%22GO%3A0005576%22%3A%7B%22fill%22%3A%22%23ffe333%22%2C%22font%22%3A%22black%22%7D}&format=png&mode=basic&term_data_type=json	odorant binding [GO:0005549]	GO:0003674;GO:0005488;GO:0005549	http://amigo.geneontology.org/visualize?term_data_type=json&mode=amigo&term_data={%22GO%3A0005549%22%3A%7B%22fill%22%3A%22%23ffe333%22%2C%22font%22%3A%22black%22%7D}&format=png&mode=basic&term_data_type=json	olfactory behavior [GO:0042048]; response to pheromone [GO:0019236]; sensory perception of chemical stimulus [GO:0007606]; sensory perception of smell [GO:0007608]	GO:0003008;GO:0007600;GO:0007606;GO:0007608;GO:0007610;GO:0007635;GO:0008150;GO:0010033;GO:0019236;GO:0032501;GO:0042048;GO:0042221;GO:0050877;GO:0050896	http://amigo.geneontology.org/visualize?term_data_type=json&mode=amigo&term_data={%22GO%3A0042048%22%3A%7B%22fill%22%3A%22%23ffe333%22%2C%22font%22%3A%22black%22%7D,%22GO%3A0019236%22%3A%7B%22fill%22%3A%22%23ffe333%22%2C%22font%22%3A%22black%22%7D,%22GO%3A0007606%22%3A%7B%22fill%22%3A%22%23ffe333%22%2C%22font%22%3A%22black%22%7D,%22GO%3A0007608%22%3A%7B%22fill%22%3A%22%23ffe333%22%2C%22font%22%3A…
>sp|P13008|RS26_DROME 40S ribosomal protein S26 OS=Drosophila melanogaster OX=7227 GN=RpS26 PE=1 SV=1	sp|P13008|RS26_DROME	RpS26	13267	2	21.05	2	0	sp|P13008|RS26_DROME	sp|P62854|RS26_HUMAN	2	2	0	0	2	0	3192246	1.6652e+06	3426387	31087.6	3192246	1.6652e+06	3426387	31087.6	3192246	3.48566e+06	1.54742e+07	155087	3192246	3.48566e+06	1.54742e+07	155087	0.195043		P13008	RS26_DROME	40S ribosomal protein S26 (DS31)	RpS26	---	Drosophila melanogaster (Fruit fly)	Protein Metabolism; Protein metabolism	cytoplasmic side of rough endoplasmic reticulum membrane [GO:0098556]; cytosolic ribosome [GO:0022626]; cytosolic small ribosomal subunit [GO:0022627]; polysomal ribosome [GO:0042788]	GO:0005575;GO:0005622;GO:0005737;GO:0005783;GO:0005789;GO:0005791;GO:0005829;GO:0005840;GO:0005844;GO:0012505;GO:0015935;GO:0016020;GO:0022626;GO:0022627;GO:0030867;GO:0031090;GO:0031984;GO:0032991;GO:0042175;GO:0042788;GO:0043226;GO:0043227;GO:0043228;GO:0043229;GO:0043231;GO:0043232;GO:0044391;GO:0098552;GO:0098554;GO:0098556;GO:0098562;GO:0098588;GO:0098827;GO:0110165;GO:1990904	http://amigo.geneontology.org/visualize?term_data_type=json&mode=amigo&term_data={%22GO%3A0098556%22%3A%7B%22fill%22%3A%22%23ffe333%22%2C%22font%22%3A%22black%22%7D,%22GO%3A0022626%22%3A%7B%22fill%22%3A%22%23ffe333%22%2C%22font%22%3A%22black%22%7D,%22GO%3A0022627%22%3A%7B%22fill%22%3A%22%23ffe333%22%2C%22font%22%3A%22black%22%7D,%22GO%3A0042788%22%3A%7B%22fill%22%3A%22%23ffe333%22%2C%22font%22%3A…	mRNA binding [GO:0003729]; structural constituent of ribosome [GO:0003735]	GO:0003674;GO:0003676;GO:0003723;GO:0003729;GO:0003735;GO:0005198;GO:0005488;GO:0005575;GO:0005622;GO:0005840;GO:0006412;GO:0006518;GO:0006807;GO:0008150;GO:0008152;GO:0009058;GO:0009059;GO:0009987;GO:0019538;GO:0034641;GO:0034645;GO:0043043;GO:0043170;GO:0043226;GO:0043228;GO:0043229;GO:0043232;GO:0043603;GO:0043604;GO:0044237;GO:0044238;GO:0044249;GO:0044260;GO:0044271;GO:0071704;GO:0097159;GO:…	http://amigo.geneontology.org/visualize?term_data_type=json&mode=amigo&term_data={%22GO%3A0003729%22%3A%7B%22fill%22%3A%22%23ffe333%22%2C%22font%22%3A%22black%22%7D,%22GO%3A0003735%22%3A%7B%22fill%22%3A%22%23ffe333%22%2C%22font%22%3A%22black%22%7D}&format=png&mode=basic&term_data_type=json	cytoplasmic translation [GO:0002181]	GO:0002181;GO:0006412;GO:0006518;GO:0006807;GO:0008150;GO:0008152;GO:0009058;GO:0009059;GO:0009987;GO:0010467;GO:0019538;GO:0034641;GO:0034645;GO:0043043;GO:0043170;GO:0043603;GO:0043604;GO:0044237;GO:0044238;GO:0044249;GO:0044260;GO:0044271;GO:0071704;GO:1901564;GO:1901566;GO:1901576	http://amigo.geneontology.org/visualize?term_data_type=json&mode=amigo&term_data={%22GO%3A0002181%22%3A%7B%22fill%22%3A%22%23ffe333%22%2C%22font%22%3A%22black%22%7D}&format=png&mode=basic&term_data_type=json
>sp|B4HXL7|DRE2_DROSE Anamorsin homolog OS=Drosophila sechellia OX=7238 GN=CIAPIN1 PE=3 SV=1	sp|B4HXL7|DRE2_DROSE	CIAPIN1	27074	1	5.65	1	0	sp|B4HXL7|DRE2_DROSE; sp|B4Q5Z1|DRE2_DROSI; sp|Q9V3Y2|DRE2_DROME		2	2	1		0	0	543903		24587.5	26293.5	543903		24587.5	26293.5	543903	0	111042	131170	543903	10000	111042	131170	0.215545		B4HXL7	DRE2_DROSE	Anamorsin homolog (Fe-S cluster assembly protein DRE2 homolog)	CIAPIN1	l(2)35Bg	Drosophila sechellia (Fruit fly)	Mitochondrial structure; Mitochondrion; Muscle Contraction; Not relevant	mitochondrial intermembrane space [GO:0005758]	GO:0005575;GO:0005622;GO:0005737;GO:0005739;GO:0005740;GO:0005758;GO:0031967;GO:0031970;GO:0031974;GO:0031975;GO:0043226;GO:0043227;GO:0043229;GO:0043231;GO:0043233;GO:0070013;GO:0110165	http://amigo.geneontology.org/visualize?term_data_type=json&mode=amigo&term_data={%22GO%3A0005758%22%3A%7B%22fill%22%3A%22%23ffe333%22%2C%22font%22%3A%22black%22%7D}&format=png&mode=basic&term_data_type=json	2 iron, 2 sulfur cluster binding [GO:0051537]; 4 iron, 4 sulfur cluster binding [GO:0051539]; electron transfer activity [GO:0009055]; metal ion binding [GO:0046872]	GO:0003674;GO:0003824;GO:0005488;GO:0006091;GO:0008150;GO:0008152;GO:0009055;GO:0009987;GO:0016491;GO:0022900;GO:0043167;GO:0043169;GO:0044237;GO:0046872;GO:0051536;GO:0051537;GO:0051539;GO:0051540	http://amigo.geneontology.org/visualize?term_data_type=json&mode=amigo&term_data={%22GO%3A0051537%22%3A%7B%22fill%22%3A%22%23ffe333%22%2C%22font%22%3A%22black%22%7D,%22GO%3A0051539%22%3A%7B%22fill%22%3A%22%23ffe333%22%2C%22font%22%3A%22black%22%7D,%22GO%3A0009055%22%3A%7B%22fill%22%3A%22%23ffe333%22%2C%22font%22%3A%22black%22%7D,%22GO%3A0046872%22%3A%7B%22fill%22%3A%22%23ffe333%22%2C%22font%22%3A…	iron-sulfur cluster assembly [GO:0016226]; ovarian follicle cell development [GO:0030707]	GO:0000003;GO:0002064;GO:0003006;GO:0006790;GO:0007276;GO:0007281;GO:0007292;GO:0008150;GO:0008152;GO:0009888;GO:0009987;GO:0016043;GO:0016226;GO:0019953;GO:0022412;GO:0022414;GO:0022607;GO:0030154;GO:0030707;GO:0030855;GO:0031163;GO:0032501;GO:0032502;GO:0032504;GO:0044085;GO:0044237;GO:0048468;GO:0048477;GO:0048609;GO:0048856;GO:0048869;GO:0060429;GO:0071840	http://amigo.geneontology.org/visualize?term_data_type=json&mode=amigo&term_data={%22GO%3A0016226%22%3A%7B%22fill%22%3A%22%23ffe333%22%2C%22font%22%3A%22black%22%7D,%22GO%3A0030707%22%3A%7B%22fill%22%3A%22%23ffe333%22%2C%22font%22%3A%22black%22%7D}&format=png&mode=basic&term_data_type=json
>sp|O18391|KRAK_DROME Probable serine hydrolase OS=Drosophila melanogaster OX=7227 GN=kraken PE=2 SV=1	sp|O18391|KRAK_DROME	kraken	37094	1	4.83	1	0	sp|O18391|KRAK_DROME		1	1	1	0	0		318143	152923	262926		318143	152923	262926		318143	320104	1.18742e+06	0	318143	320104	1.18742e+06	10000	0.219256		O18391	KRAK_DROME	Probable serine hydrolase (EC 3.1.-.-) (Kraken protein)	kraken	---	Drosophila melanogaster (Fruit fly)	Not relevant	---	---	---	carboxylic ester hydrolase activity [GO:0052689]; hydrolase activity [GO:0016787]; serine hydrolase activity [GO:0017171]	GO:0003674;GO:0003824;GO:0016787;GO:0016788;GO:0017171;GO:0052689	http://amigo.geneontology.org/visualize?term_data_type=json&mode=amigo&term_data={%22GO%3A0052689%22%3A%7B%22fill%22%3A%22%23ffe333%22%2C%22font%22%3A%22black%22%7D,%22GO%3A0016787%22%3A%7B%22fill%22%3A%22%23ffe333%22%2C%22font%22%3A%22black%22%7D,%22GO%3A0017171%22%3A%7B%22fill%22%3A%22%23ffe333%22%2C%22font%22%3A%22black%22%7D}&format=png&mode=basic&term_data_type=json	digestion [GO:0007586]; response to toxic substance [GO:0009636]	GO:0007586;GO:0008150;GO:0009636;GO:0032501;GO:0042221;GO:0050896	http://amigo.geneontology.org/visualize?term_data_type=json&mode=amigo&term_data={%22GO%3A0007586%22%3A%7B%22fill%22%3A%22%23ffe333%22%2C%22font%22%3A%22black%22%7D,%22GO%3A0009636%22%3A%7B%22fill%22%3A%22%23ffe333%22%2C%22font%22%3A%22black%22%7D}&format=png&mode=basic&term_data_type=json
>sp|P20240|OTE_DROME Otefin OS=Drosophila melanogaster OX=7227 GN=Ote PE=1 SV=2	sp|P20240|OTE_DROME	Ote	46584	1	3.3	1	0	sp|P20240|OTE_DROME		2	2	1	0	1		385489	163766	250666		385489	163766	250666		385489	342802	1.13205e+06	0	385489	342802	1.13205e+06	10000	0.232483		P20240	OTE_DROME	Otefin (LEM domain-containing protein Otefin)	Ote	---	Drosophila melanogaster (Fruit fly)	Cell cycle; Not relevant	chromosome [GO:0005694]; cytoplasm [GO:0005737]; endomembrane system [GO:0012505]; microtubule organizing center [GO:0005815]; nuclear envelope lumen [GO:0005641]; nuclear inner membrane [GO:0005637]; nuclear membrane [GO:0031965]; nuclear periphery [GO:0034399]; nucleoplasm [GO:0005654]; spindle pole [GO:0000922]	GO:0000922;GO:0005575;GO:0005622;GO:0005634;GO:0005635;GO:0005637;GO:0005641;GO:0005654;GO:0005694;GO:0005737;GO:0005815;GO:0005819;GO:0005856;GO:0012505;GO:0015630;GO:0016020;GO:0019866;GO:0031090;GO:0031965;GO:0031967;GO:0031970;GO:0031974;GO:0031975;GO:0031981;GO:0034399;GO:0043226;GO:0043227;GO:0043228;GO:0043229;GO:0043231;GO:0043232;GO:0043233;GO:0070013;GO:0110165	http://amigo.geneontology.org/visualize?term_data_type=json&mode=amigo&term_data={%22GO%3A0005694%22%3A%7B%22fill%22%3A%22%23ffe333%22%2C%22font%22%3A%22black%22%7D,%22GO%3A0005737%22%3A%7B%22fill%22%3A%22%23ffe333%22%2C%22font%22%3A%22black%22%7D,%22GO%3A0012505%22%3A%7B%22fill%22%3A%22%23ffe333%22%2C%22font%22%3A%22black%22%7D,%22GO%3A0005815%22%3A%7B%22fill%22%3A%22%23ffe333%22%2C%22font%22%3A…	transcription corepressor activity [GO:0003714]; transcription factor binding [GO:0008134]	GO:0003674;GO:0003712;GO:0003714;GO:0005488;GO:0005515;GO:0006139;GO:0006351;GO:0006355;GO:0006725;GO:0006807;GO:0008134;GO:0008150;GO:0008152;GO:0009058;GO:0009059;GO:0009889;GO:0009890;GO:0009892;GO:0009987;GO:0010467;GO:0010468;GO:0010556;GO:0010558;GO:0010605;GO:0016070;GO:0018130;GO:0019219;GO:0019222;GO:0019438;GO:0031323;GO:0031324;GO:0031326;GO:0031327;GO:0032774;GO:0034641;GO:0034654;GO:…	http://amigo.geneontology.org/visualize?term_data_type=json&mode=amigo&term_data={%22GO%3A0003714%22%3A%7B%22fill%22%3A%22%23ffe333%22%2C%22font%22%3A%22black%22%7D,%22GO%3A0008134%22%3A%7B%22fill%22%3A%22%23ffe333%22%2C%22font%22%3A%22black%22%7D}&format=png&mode=basic&term_data_type=json	cell cycle [GO:0007049]; cell division [GO:0051301]; germ-line stem-cell niche homeostasis [GO:0060250]; germ-line stem cell population maintenance [GO:0030718]; negative regulation of transcription, DNA-templated [GO:0045892]; nuclear membrane reassembly [GO:0031468]; oogenesis [GO:0048477]; positive regulation of BMP signaling pathway [GO:0030513]	GO:0000003;GO:0003006;GO:0006139;GO:0006351;GO:0006355;GO:0006725;GO:0006807;GO:0006996;GO:0006997;GO:0006998;GO:0007049;GO:0007154;GO:0007165;GO:0007166;GO:0007167;GO:0007178;GO:0007276;GO:0007281;GO:0007292;GO:0008150;GO:0008152;GO:0009058;GO:0009059;GO:0009719;GO:0009889;GO:0009890;GO:0009892;GO:0009966;GO:0009967;GO:0009987;GO:0010033;GO:0010256;GO:0010467;GO:0010468;GO:0010556;GO:0010558;GO:…	http://amigo.geneontology.org/visualize?term_data_type=json&mode=amigo&term_data={%22GO%3A0007049%22%3A%7B%22fill%22%3A%22%23ffe333%22%2C%22font%22%3A%22black%22%7D,%22GO%3A0051301%22%3A%7B%22fill%22%3A%22%23ffe333%22%2C%22font%22%3A%22black%22%7D,%22GO%3A0060250%22%3A%7B%22fill%22%3A%22%23ffe333%22%2C%22font%22%3A%22black%22%7D,%22GO%3A0030718%22%3A%7B%22fill%22%3A%22%23ffe333%22%2C%22font%22%3A…
>sp|P55841|RL14_DROME 60S ribosomal protein L14 OS=Drosophila melanogaster OX=7227 GN=RpL14 PE=1 SV=1	sp|P55841|RL14_DROME	RpL14	19174	3	19.88	3	0	sp|P55841|RL14_DROME	sp|P50914|RL14_HUMAN; sp|Q95ZE8|RL14_DROVI	12	12	3	2	6		3714338	712181	595233		3714338	712181	595233		3714338	1.49077e+06	2.68818e+06	0	3714338	1.49077e+06	2.68818e+06	10000	0.234403		P55841	RL14_DROME	60S ribosomal protein L14	RpL14	---	Drosophila melanogaster (Fruit fly)	Protein Metabolism	cytosolic large ribosomal subunit [GO:0022625]; cytosolic ribosome [GO:0022626]	GO:0005575;GO:0005622;GO:0005737;GO:0005829;GO:0005840;GO:0015934;GO:0022625;GO:0022626;GO:0032991;GO:0043226;GO:0043228;GO:0043229;GO:0043232;GO:0044391;GO:0110165;GO:1990904	http://amigo.geneontology.org/visualize?term_data_type=json&mode=amigo&term_data={%22GO%3A0022625%22%3A%7B%22fill%22%3A%22%23ffe333%22%2C%22font%22%3A%22black%22%7D,%22GO%3A0022626%22%3A%7B%22fill%22%3A%22%23ffe333%22%2C%22font%22%3A%22black%22%7D}&format=png&mode=basic&term_data_type=json	RNA binding [GO:0003723]; structural constituent of ribosome [GO:0003735]	GO:0003674;GO:0003676;GO:0003723;GO:0003735;GO:0005198;GO:0005488;GO:0005575;GO:0005622;GO:0005840;GO:0006412;GO:0006518;GO:0006807;GO:0008150;GO:0008152;GO:0009058;GO:0009059;GO:0009987;GO:0019538;GO:0034641;GO:0034645;GO:0043043;GO:0043170;GO:0043226;GO:0043228;GO:0043229;GO:0043232;GO:0043603;GO:0043604;GO:0044237;GO:0044238;GO:0044249;GO:0044260;GO:0044271;GO:0071704;GO:0097159;GO:0110165;GO:…	http://amigo.geneontology.org/visualize?term_data_type=json&mode=amigo&term_data={%22GO%3A0003723%22%3A%7B%22fill%22%3A%22%23ffe333%22%2C%22font%22%3A%22black%22%7D,%22GO%3A0003735%22%3A%7B%22fill%22%3A%22%23ffe333%22%2C%22font%22%3A%22black%22%7D}&format=png&mode=basic&term_data_type=json	cytoplasmic translation [GO:0002181]; negative regulation of neuron apoptotic process [GO:0043524]; ribosomal large subunit biogenesis [GO:0042273]	GO:0002181;GO:0006412;GO:0006518;GO:0006807;GO:0006915;GO:0008150;GO:0008152;GO:0008219;GO:0009058;GO:0009059;GO:0009987;GO:0010467;GO:0010941;GO:0012501;GO:0019538;GO:0022613;GO:0034641;GO:0034645;GO:0042254;GO:0042273;GO:0042981;GO:0043043;GO:0043066;GO:0043067;GO:0043069;GO:0043170;GO:0043523;GO:0043524;GO:0043603;GO:0043604;GO:0044085;GO:0044237;GO:0044238;GO:0044249;GO:0044260;GO:0044271;GO:…	http://amigo.geneontology.org/visualize?term_data_type=json&mode=amigo&term_data={%22GO%3A0002181%22%3A%7B%22fill%22%3A%22%23ffe333%22%2C%22font%22%3A%22black%22%7D,%22GO%3A0043524%22%3A%7B%22fill%22%3A%22%23ffe333%22%2C%22font%22%3A%22black%22%7D,%22GO%3A0042273%22%3A%7B%22fill%22%3A%22%23ffe333%22%2C%22font%22%3A%22black%22%7D}&format=png&mode=basic&term_data_type=json
>sp|P48375|FKB12_DROME Peptidyl-prolyl cis-trans isomerase Fkbp12 OS=Drosophila melanogaster OX=7227 GN=Fkbp12 PE=3 SV=2	sp|P48375|FKB12_DROME	Fkbp12	11666	3	39.81	3	0	sp|P48375|FKB12_DROME		12	12	5	2	4		4.33845e+06	913159	793821		4.33845e+06	913159	793821		4.33845e+06	1.91146e+06	3.58504e+06	0	4.33845e+06	1.91146e+06	3.58504e+06	10000	0.242502		P48375	FKB12_DROME	Peptidyl-prolyl cis-trans isomerase Fkbp12 (PPIase Fkbp12) (EC 5.2.1.8) (12 kDa FK506-binding protein) (12 kDa FKBP) (Macrolide-binding protein) (Peptidyl-prolyl cis-trans isomerase) (PPIase) (Rotamase)	Fkbp12	FK506-bp2	Drosophila melanogaster (Fruit fly)	Not relevant; Protein metabolism	cytoplasm [GO:0005737]; cytosol [GO:0005829]; plasma membrane [GO:0005886]	GO:0005575;GO:0005622;GO:0005737;GO:0005829;GO:0005886;GO:0016020;GO:0071944;GO:0110165	http://amigo.geneontology.org/visualize?term_data_type=json&mode=amigo&term_data={%22GO%3A0005737%22%3A%7B%22fill%22%3A%22%23ffe333%22%2C%22font%22%3A%22black%22%7D,%22GO%3A0005829%22%3A%7B%22fill%22%3A%22%23ffe333%22%2C%22font%22%3A%22black%22%7D,%22GO%3A0005886%22%3A%7B%22fill%22%3A%22%23ffe333%22%2C%22font%22%3A%22black%22%7D}&format=png&mode=basic&term_data_type=json	peptidyl-prolyl cis-trans isomerase activity [GO:0003755]; type I transforming growth factor beta receptor binding [GO:0034713]	GO:0003674;GO:0003755;GO:0003824;GO:0005102;GO:0005126;GO:0005160;GO:0005488;GO:0005515;GO:0016853;GO:0016859;GO:0034713;GO:0140096	http://amigo.geneontology.org/visualize?term_data_type=json&mode=amigo&term_data={%22GO%3A0003755%22%3A%7B%22fill%22%3A%22%23ffe333%22%2C%22font%22%3A%22black%22%7D,%22GO%3A0034713%22%3A%7B%22fill%22%3A%22%23ffe333%22%2C%22font%22%3A%22black%22%7D}&format=png&mode=basic&term_data_type=json	chaperone-mediated protein folding [GO:0061077]; protein peptidyl-prolyl isomerization [GO:0000413]	GO:0000413;GO:0006457;GO:0006807;GO:0008150;GO:0008152;GO:0009987;GO:0018193;GO:0018208;GO:0019538;GO:0036211;GO:0043170;GO:0043412;GO:0044238;GO:0061077;GO:0071704;GO:1901564	http://amigo.geneontology.org/visualize?term_data_type=json&mode=amigo&term_data={%22GO%3A0061077%22%3A%7B%22fill%22%3A%22%23ffe333%22%2C%22font%22%3A%22black%22%7D,%22GO%3A0000413%22%3A%7B%22fill%22%3A%22%23ffe333%22%2C%22font%22%3A%22black%22%7D}&format=png&mode=basic&term_data_type=json
>sp|P02299|H3_DROME Histone H3 OS=Drosophila melanogaster OX=7227 GN=His3 PE=1 SV=4	sp|P02299|H3_DROME	His3	15388	1	23.53	1	0	sp|P02299|H3_DROME; sp|P84236|H3_DROHY		9	9			2	1			7773782	1.72895e+06			7773782	1.72895e+06		0	3.51078e+07	8.62519e+06	10000	10000	3.51078e+07	8.62519e+06	0.245892		P02299	H3_DROME	Histone H3	His3; His3:CG31613; His3:CG33803; His3:CG33806; His3:CG33809; His3:CG33812; His3:CG33815; His3:CG33818; His3:CG33821; His3:CG33824; His3:CG33827; His3:CG33830; His3:CG33833; His3:CG33836; His3:CG33839; His3:CG33842; His3:CG33845; His3:CG33848; His3:CG33851; His3:CG33854; His3:CG33857; His3:CG33860; His3:CG33863; His3:CG33866	; ; ; ; ; ; ; ; ; ; ; ; ; ; ; ; ; ; ; ; ; ; ;	Drosophila melanogaster (Fruit fly)	Not relevant	chromatin [GO:0000785]; nucleosome [GO:0000786]; nucleus [GO:0005634]; polytene chromosome [GO:0005700]; RCAF complex [GO:0035059]	GO:0000785;GO:0000786;GO:0005575;GO:0005622;GO:0005634;GO:0005694;GO:0005700;GO:0032991;GO:0032993;GO:0035059;GO:0043226;GO:0043227;GO:0043228;GO:0043229;GO:0043231;GO:0043232;GO:0044815;GO:0110165;GO:0140513	http://amigo.geneontology.org/visualize?term_data_type=json&mode=amigo&term_data={%22GO%3A0000785%22%3A%7B%22fill%22%3A%22%23ffe333%22%2C%22font%22%3A%22black%22%7D,%22GO%3A0000786%22%3A%7B%22fill%22%3A%22%23ffe333%22%2C%22font%22%3A%22black%22%7D,%22GO%3A0005634%22%3A%7B%22fill%22%3A%22%23ffe333%22%2C%22font%22%3A%22black%22%7D,%22GO%3A0005700%22%3A%7B%22fill%22%3A%22%23ffe333%22%2C%22font%22%3A…	nucleosomal DNA binding [GO:0031492]; protein heterodimerization activity [GO:0046982]	GO:0003674;GO:0003676;GO:0003677;GO:0003682;GO:0005488;GO:0005515;GO:0031490;GO:0031491;GO:0031492;GO:0044877;GO:0046982;GO:0046983;GO:0097159;GO:1901363	http://amigo.geneontology.org/visualize?term_data_type=json&mode=amigo&term_data={%22GO%3A0031492%22%3A%7B%22fill%22%3A%22%23ffe333%22%2C%22font%22%3A%22black%22%7D,%22GO%3A0046982%22%3A%7B%22fill%22%3A%22%23ffe333%22%2C%22font%22%3A%22black%22%7D}&format=png&mode=basic&term_data_type=json	nucleosome assembly [GO:0006334]	GO:0006325;GO:0006334;GO:0006338;GO:0008150;GO:0009987;GO:0016043;GO:0022607;GO:0034728;GO:0043933;GO:0044085;GO:0065003;GO:0065004;GO:0071824;GO:0071840	http://amigo.geneontology.org/visualize?term_data_type=json&mode=amigo&term_data={%22GO%3A0006334%22%3A%7B%22fill%22%3A%22%23ffe333%22%2C%22font%22%3A%22black%22%7D}&format=png&mode=basic&term_data_type=json
>sp|P54622|SSBP_DROME Single-stranded DNA-binding protein, mitochondrial OS=Drosophila melanogaster OX=7227 GN=mtSSB PE=1 SV=2	sp|P54622|SSBP_DROME	mtSSB	16368	1	9.59	1	0	sp|P54622|SSBP_DROME		3	3	1	1	1		555344	165509	185960		555344	165509	185960		555344	346451	839829	0	555344	346451	839829	10000	0.255489		P54622	SSBP_DROME	Single-stranded DNA-binding protein, mitochondrial (Dm mtSSB) (Mt-SSB) (MtSSB) (Protein low power)	mtSSB	lopo	Drosophila melanogaster (Fruit fly)	Energy metabolism; Mitochondrion; Nucleoid	mitochondrial chromosome [GO:0000262]; mitochondrial nucleoid [GO:0042645]; mitochondrion [GO:0005739]; nucleoid [GO:0009295]	GO:0000262;GO:0005575;GO:0005622;GO:0005694;GO:0005737;GO:0005739;GO:0005759;GO:0009295;GO:0031974;GO:0042645;GO:0043226;GO:0043227;GO:0043228;GO:0043229;GO:0043231;GO:0043232;GO:0043233;GO:0070013;GO:0110165	http://amigo.geneontology.org/visualize?term_data_type=json&mode=amigo&term_data={%22GO%3A0000262%22%3A%7B%22fill%22%3A%22%23ffe333%22%2C%22font%22%3A%22black%22%7D,%22GO%3A0042645%22%3A%7B%22fill%22%3A%22%23ffe333%22%2C%22font%22%3A%22black%22%7D,%22GO%3A0005739%22%3A%7B%22fill%22%3A%22%23ffe333%22%2C%22font%22%3A%22black%22%7D,%22GO%3A0009295%22%3A%7B%22fill%22%3A%22%23ffe333%22%2C%22font%22%3A…	single-stranded DNA binding [GO:0003697]	GO:0003674;GO:0003676;GO:0003677;GO:0003697;GO:0005488;GO:0097159;GO:1901363	http://amigo.geneontology.org/visualize?term_data_type=json&mode=amigo&term_data={%22GO%3A0003697%22%3A%7B%22fill%22%3A%22%23ffe333%22%2C%22font%22%3A%22black%22%7D}&format=png&mode=basic&term_data_type=json	DNA synthesis involved in DNA replication [GO:0090592]; DNA unwinding involved in DNA replication [GO:0006268]; mitochondrial DNA replication [GO:0006264]; mitochondrial genome maintenance [GO:0000002]; positive regulation of DNA-directed DNA polymerase activity [GO:1900264]; positive regulation of exodeoxyribonuclease activity [GO:1902394]; positive regulation of helicase activity [GO:0051096]; …	GO:0000002;GO:0003674;GO:0003824;GO:0003887;GO:0004386;GO:0004518;GO:0004527;GO:0004529;GO:0004536;GO:0005575;GO:0005622;GO:0005737;GO:0005739;GO:0006139;GO:0006259;GO:0006260;GO:0006261;GO:0006264;GO:0006268;GO:0006275;GO:0006725;GO:0006807;GO:0006996;GO:0007005;GO:0008150;GO:0008152;GO:0009058;GO:0009059;GO:0009889;GO:0009891;GO:0009893;GO:0009987;GO:0010556;GO:0010557;GO:0010604;GO:0010638;GO:…	http://amigo.geneontology.org/visualize?term_data_type=json&mode=amigo&term_data={%22GO%3A0090592%22%3A%7B%22fill%22%3A%22%23ffe333%22%2C%22font%22%3A%22black%22%7D,%22GO%3A0006268%22%3A%7B%22fill%22%3A%22%23ffe333%22%2C%22font%22%3A%22black%22%7D,%22GO%3A0006264%22%3A%7B%22fill%22%3A%22%23ffe333%22%2C%22font%22%3A%22black%22%7D,%22GO%3A0000002%22%3A%7B%22fill%22%3A%22%23ffe333%22%2C%22font%22%3A…
>sp|P18173|DHGL_DROME Glucose dehydrogenase [FAD, quinone] OS=Drosophila melanogaster OX=7227 GN=Gld PE=3 SV=3	sp|P18173|DHGL_DROME	Gld	68434	8	20.8	8	0	sp|P18173|DHGL_DROME	sp|P18172|DHGL_DROPS	14	14	4	2	6	1	3.30329e+06	791044	3937251	859767	3.30329e+06	791044	3937251	859767	3.30329e+06	1.65585e+06	1.77813e+07	4.28911e+06	3.30329e+06	1.65585e+06	1.77813e+07	4.28911e+06	0.281957		P18173	DHGL_DROME	Glucose dehydrogenase [FAD, quinone] (EC 1.1.5.9) [Cleaved into: Glucose dehydrogenase [FAD, quinone] short protein]	Gld	---	Drosophila melanogaster (Fruit fly)	Carbohydrate metabolism; ECM remodeling; Not relevant; Nucleoside metabolism	extracellular region [GO:0005576]	GO:0005575;GO:0005576;GO:0110165	http://amigo.geneontology.org/visualize?term_data_type=json&mode=amigo&term_data={%22GO%3A0005576%22%3A%7B%22fill%22%3A%22%23ffe333%22%2C%22font%22%3A%22black%22%7D}&format=png&mode=basic&term_data_type=json	flavin adenine dinucleotide binding [GO:0050660]; oxidoreductase activity [GO:0016491]; oxidoreductase activity, acting on CH-OH group of donors [GO:0016614]	GO:0000166;GO:0003674;GO:0003824;GO:0005488;GO:0016491;GO:0016614;GO:0036094;GO:0043167;GO:0043168;GO:0050660;GO:0097159;GO:1901265;GO:1901363	http://amigo.geneontology.org/visualize?term_data_type=json&mode=amigo&term_data={%22GO%3A0050660%22%3A%7B%22fill%22%3A%22%23ffe333%22%2C%22font%22%3A%22black%22%7D,%22GO%3A0016491%22%3A%7B%22fill%22%3A%22%23ffe333%22%2C%22font%22%3A%22black%22%7D,%22GO%3A0016614%22%3A%7B%22fill%22%3A%22%23ffe333%22%2C%22font%22%3A%22black%22%7D}&format=png&mode=basic&term_data_type=json	glucose metabolic process [GO:0006006]; pupal chitin-based cuticle development [GO:0008364]; sperm storage [GO:0046693]	GO:0000003;GO:0002165;GO:0005975;GO:0005996;GO:0006006;GO:0007275;GO:0007320;GO:0007591;GO:0007610;GO:0007617;GO:0007620;GO:0008150;GO:0008152;GO:0008364;GO:0009791;GO:0019098;GO:0019318;GO:0022414;GO:0032501;GO:0032502;GO:0032504;GO:0035209;GO:0040003;GO:0042303;GO:0042335;GO:0042337;GO:0044238;GO:0044281;GO:0044703;GO:0044706;GO:0046692;GO:0046693;GO:0048609;GO:0048856;GO:0071704	http://amigo.geneontology.org/visualize?term_data_type=json&mode=amigo&term_data={%22GO%3A0006006%22%3A%7B%22fill%22%3A%22%23ffe333%22%2C%22font%22%3A%22black%22%7D,%22GO%3A0008364%22%3A%7B%22fill%22%3A%22%23ffe333%22%2C%22font%22%3A%22black%22%7D,%22GO%3A0046693%22%3A%7B%22fill%22%3A%22%23ffe333%22%2C%22font%22%3A%22black%22%7D}&format=png&mode=basic&term_data_type=json
>sp|P12024|CHAO_DROME Chaoptin OS=Drosophila melanogaster OX=7227 GN=chp PE=1 SV=2	sp|P12024|CHAO_DROME	chp	151983	9	10.72	9	0	sp|P12024|CHAO_DROME		18	18	0	0	11	4	3416195	117010	6201154	1.73189e+06	3416195	117010	6201154	1.73189e+06	3416195	244930	2.80055e+07	8.63986e+06	3416195	244930	2.80055e+07	8.63986e+06	0.282759		P12024	CHAO_DROME	Chaoptin (Photoreceptor cell-specific membrane protein)	chp	CHT	Drosophila melanogaster (Fruit fly)	---	anchored component of plasma membrane [GO:0046658]; plasma membrane [GO:0005886]; rhabdomere [GO:0016028]; rhabdomere microvillus [GO:0035996]	GO:0005575;GO:0005886;GO:0005902;GO:0016020;GO:0016028;GO:0031224;GO:0031225;GO:0031226;GO:0035996;GO:0042995;GO:0046658;GO:0071944;GO:0098858;GO:0110165;GO:0120025	http://amigo.geneontology.org/visualize?term_data_type=json&mode=amigo&term_data={%22GO%3A0046658%22%3A%7B%22fill%22%3A%22%23ffe333%22%2C%22font%22%3A%22black%22%7D,%22GO%3A0005886%22%3A%7B%22fill%22%3A%22%23ffe333%22%2C%22font%22%3A%22black%22%7D,%22GO%3A0016028%22%3A%7B%22fill%22%3A%22%23ffe333%22%2C%22font%22%3A%22black%22%7D,%22GO%3A0035996%22%3A%7B%22fill%22%3A%22%23ffe333%22%2C%22font%22%3A…	---	---	---	homophilic cell adhesion via plasma membrane adhesion molecules [GO:0007156]; microvillus organization [GO:0032528]; response to stimulus [GO:0050896]; rhabdomere development [GO:0042052]; visual perception [GO:0007601]	GO:0001654;GO:0001745;GO:0001751;GO:0001754;GO:0003008;GO:0006996;GO:0007155;GO:0007156;GO:0007275;GO:0007399;GO:0007423;GO:0007600;GO:0007601;GO:0008150;GO:0009653;GO:0009887;GO:0009987;GO:0016043;GO:0022008;GO:0030030;GO:0030154;GO:0030182;GO:0032501;GO:0032502;GO:0032528;GO:0042051;GO:0042052;GO:0042461;GO:0042462;GO:0046530;GO:0048468;GO:0048513;GO:0048592;GO:0048666;GO:0048699;GO:0048731;GO:…	http://amigo.geneontology.org/visualize?term_data_type=json&mode=amigo&term_data={%22GO%3A0007156%22%3A%7B%22fill%22%3A%22%23ffe333%22%2C%22font%22%3A%22black%22%7D,%22GO%3A0032528%22%3A%7B%22fill%22%3A%22%23ffe333%22%2C%22font%22%3A%22black%22%7D,%22GO%3A0050896%22%3A%7B%22fill%22%3A%22%23ffe333%22%2C%22font%22%3A%22black%22%7D,%22GO%3A0042052%22%3A%7B%22fill%22%3A%22%23ffe333%22%2C%22font%22%3A…
>sp|P23779|CYTL_DROME Cystatin-like protein OS=Drosophila melanogaster OX=7227 GN=Cys PE=2 SV=2	sp|P23779|CYTL_DROME	Cys	13437	1	17.46	1	0	sp|P23779|CYTL_DROME		3	3	1	1	1		2.01704e+06	1.06266e+06	1.2846e+06		2.01704e+06	1.06266e+06	1.2846e+06		2.01704e+06	2.22441e+06	5.80147e+06	0	2.01704e+06	2.22441e+06	5.80147e+06	10000	0.285785		P23779	CYTL_DROME	Cystatin-like protein	Cys	---	Drosophila melanogaster (Fruit fly)	ECM remodeling	extracellular space [GO:0005615]	GO:0005575;GO:0005576;GO:0005615;GO:0110165	http://amigo.geneontology.org/visualize?term_data_type=json&mode=amigo&term_data={%22GO%3A0005615%22%3A%7B%22fill%22%3A%22%23ffe333%22%2C%22font%22%3A%22black%22%7D}&format=png&mode=basic&term_data_type=json	cysteine-type endopeptidase inhibitor activity [GO:0004869]	GO:0003674;GO:0003824;GO:0004175;GO:0004197;GO:0004857;GO:0004866;GO:0004869;GO:0008150;GO:0008233;GO:0008234;GO:0009892;GO:0010466;GO:0010605;GO:0010951;GO:0016787;GO:0019222;GO:0030162;GO:0030234;GO:0030414;GO:0043086;GO:0044092;GO:0045861;GO:0048519;GO:0050789;GO:0050790;GO:0051171;GO:0051172;GO:0051246;GO:0051248;GO:0051336;GO:0051346;GO:0052547;GO:0052548;GO:0060255;GO:0061134;GO:0061135;GO:…	http://amigo.geneontology.org/visualize?term_data_type=json&mode=amigo&term_data={%22GO%3A0004869%22%3A%7B%22fill%22%3A%22%23ffe333%22%2C%22font%22%3A%22black%22%7D}&format=png&mode=basic&term_data_type=json	multicellular organism reproduction [GO:0032504]	GO:0000003;GO:0008150;GO:0032501;GO:0032504	http://amigo.geneontology.org/visualize?term_data_type=json&mode=amigo&term_data={%22GO%3A0032504%22%3A%7B%22fill%22%3A%22%23ffe333%22%2C%22font%22%3A%22black%22%7D}&format=png&mode=basic&term_data_type=json
>sp|P50887|RL22_DROME 60S ribosomal protein L22 OS=Drosophila melanogaster OX=7227 GN=RpL22 PE=1 SV=2	sp|P50887|RL22_DROME	RpL22	30611	6	27.42	6	0	sp|P50887|RL22_DROME		13	13	6	2	5	0	9743679	2.92682e+06	4083266	563964	9743679	2.92682e+06	4083266	563964	9743679	6.12653e+06	1.84408e+07	2.81345e+06	9743679	6.12653e+06	1.84408e+07	2.81345e+06	0.317196		P50887	RL22_DROME	60S ribosomal protein L22	RpL22	---	Drosophila melanogaster (Fruit fly)	Protein Metabolism	cytosolic large ribosomal subunit [GO:0022625]; cytosolic ribosome [GO:0022626]	GO:0005575;GO:0005622;GO:0005737;GO:0005829;GO:0005840;GO:0015934;GO:0022625;GO:0022626;GO:0032991;GO:0043226;GO:0043228;GO:0043229;GO:0043232;GO:0044391;GO:0110165;GO:1990904	http://amigo.geneontology.org/visualize?term_data_type=json&mode=amigo&term_data={%22GO%3A0022625%22%3A%7B%22fill%22%3A%22%23ffe333%22%2C%22font%22%3A%22black%22%7D,%22GO%3A0022626%22%3A%7B%22fill%22%3A%22%23ffe333%22%2C%22font%22%3A%22black%22%7D}&format=png&mode=basic&term_data_type=json	RNA binding [GO:0003723]; structural constituent of ribosome [GO:0003735]	GO:0003674;GO:0003676;GO:0003723;GO:0003735;GO:0005198;GO:0005488;GO:0005575;GO:0005622;GO:0005840;GO:0006412;GO:0006518;GO:0006807;GO:0008150;GO:0008152;GO:0009058;GO:0009059;GO:0009987;GO:0019538;GO:0034641;GO:0034645;GO:0043043;GO:0043170;GO:0043226;GO:0043228;GO:0043229;GO:0043232;GO:0043603;GO:0043604;GO:0044237;GO:0044238;GO:0044249;GO:0044260;GO:0044271;GO:0071704;GO:0097159;GO:0110165;GO:…	http://amigo.geneontology.org/visualize?term_data_type=json&mode=amigo&term_data={%22GO%3A0003723%22%3A%7B%22fill%22%3A%22%23ffe333%22%2C%22font%22%3A%22black%22%7D,%22GO%3A0003735%22%3A%7B%22fill%22%3A%22%23ffe333%22%2C%22font%22%3A%22black%22%7D}&format=png&mode=basic&term_data_type=json	cytoplasmic translation [GO:0002181]	GO:0002181;GO:0006412;GO:0006518;GO:0006807;GO:0008150;GO:0008152;GO:0009058;GO:0009059;GO:0009987;GO:0010467;GO:0019538;GO:0034641;GO:0034645;GO:0043043;GO:0043170;GO:0043603;GO:0043604;GO:0044237;GO:0044238;GO:0044249;GO:0044260;GO:0044271;GO:0071704;GO:1901564;GO:1901566;GO:1901576	http://amigo.geneontology.org/visualize?term_data_type=json&mode=amigo&term_data={%22GO%3A0002181%22%3A%7B%22fill%22%3A%22%23ffe333%22%2C%22font%22%3A%22black%22%7D}&format=png&mode=basic&term_data_type=json
>sp|Q00174|LAMA_DROME Laminin subunit alpha OS=Drosophila melanogaster OX=7227 GN=LanA PE=1 SV=2	sp|Q00174|LAMA_DROME	LanA	411157	18	7.22	18	0	sp|Q00174|LAMA_DROME		34	34	2		20	7	1.44844e+06		14053068	4244249	1.44844e+06		14053068	4244249	1.44844e+06	0	6.34662e+07	2.11733e+07	1.44844e+06	10000	6.34662e+07	2.11733e+07	0.326325		Q00174	LAMA_DROME	Laminin subunit alpha (Laminin A chain)	LanA	lamA	Drosophila melanogaster (Fruit fly)	Cytoskeleton; ECM remodeling; Growth; Muscle Contraction; Not relevant	axon [GO:0030424]; basement membrane [GO:0005604]; collagen-containing extracellular matrix [GO:0062023]; extracellular region [GO:0005576]; presynaptic periactive zone [GO:0036062]; synaptic vesicle [GO:0008021]	GO:0005575;GO:0005576;GO:0005604;GO:0005622;GO:0005737;GO:0005886;GO:0008021;GO:0012505;GO:0016020;GO:0030054;GO:0030133;GO:0030312;GO:0030424;GO:0031012;GO:0031410;GO:0031982;GO:0036062;GO:0042734;GO:0042995;GO:0043005;GO:0043226;GO:0043227;GO:0043229;GO:0043231;GO:0045202;GO:0062023;GO:0070382;GO:0071944;GO:0097060;GO:0097708;GO:0098590;GO:0098793;GO:0099503;GO:0110165;GO:0120025	http://amigo.geneontology.org/visualize?term_data_type=json&mode=amigo&term_data={%22GO%3A0030424%22%3A%7B%22fill%22%3A%22%23ffe333%22%2C%22font%22%3A%22black%22%7D,%22GO%3A0005604%22%3A%7B%22fill%22%3A%22%23ffe333%22%2C%22font%22%3A%22black%22%7D,%22GO%3A0062023%22%3A%7B%22fill%22%3A%22%23ffe333%22%2C%22font%22%3A%22black%22%7D,%22GO%3A0005576%22%3A%7B%22fill%22%3A%22%23ffe333%22%2C%22font%22%3A…	signaling receptor binding [GO:0005102]	GO:0003674;GO:0005102;GO:0005488;GO:0005515	http://amigo.geneontology.org/visualize?term_data_type=json&mode=amigo&term_data={%22GO%3A0005102%22%3A%7B%22fill%22%3A%22%23ffe333%22%2C%22font%22%3A%22black%22%7D}&format=png&mode=basic&term_data_type=json	animal organ morphogenesis [GO:0009887]; axon guidance [GO:0007411]; basement membrane organization [GO:0071711]; cell adhesion mediated by integrin [GO:0033627]; dorsal trunk growth, open tracheal system [GO:0035001]; heart development [GO:0007507]; melanotic encapsulation of foreign target [GO:0035011]; mesoderm development [GO:0007498]; negative regulation of synaptic assembly at neuromuscular…	GO:0000902;GO:0000904;GO:0002252;GO:0002376;GO:0006582;GO:0006725;GO:0006935;GO:0006950;GO:0006952;GO:0006955;GO:0007155;GO:0007275;GO:0007399;GO:0007409;GO:0007411;GO:0007416;GO:0007424;GO:0007498;GO:0007507;GO:0007528;GO:0008150;GO:0008152;GO:0008582;GO:0009605;GO:0009607;GO:0009653;GO:0009790;GO:0009887;GO:0009888;GO:0009987;GO:0016043;GO:0016477;GO:0018958;GO:0019748;GO:0022008;GO:0022607;GO:…	http://amigo.geneontology.org/visualize?term_data_type=json&mode=amigo&term_data={%22GO%3A0009887%22%3A%7B%22fill%22%3A%22%23ffe333%22%2C%22font%22%3A%22black%22%7D,%22GO%3A0007411%22%3A%7B%22fill%22%3A%22%23ffe333%22%2C%22font%22%3A%22black%22%7D,%22GO%3A0071711%22%3A%7B%22fill%22%3A%22%23ffe333%22%2C%22font%22%3A%22black%22%7D,%22GO%3A0033627%22%3A%7B%22fill%22%3A%22%23ffe333%22%2C%22font%22%3A…
>sp|Q9VLT5|POE_DROME Protein purity of essence OS=Drosophila melanogaster OX=7227 GN=poe PE=1 SV=1	sp|Q9VLT5|POE_DROME	poe	590702	2	0.34	2	0	sp|Q9VLT5|POE_DROME	sp|Q29L39|POE_DROPS	7	7	2	1	5	0	27475964	4.44303e+06	477720	96355.2	27475964	4.44303e+06	477720	96355.2	27475964	9.30032e+06	2.15747e+06	480687	27475964	9.30032e+06	2.15747e+06	480687	0.330067		Q9VLT5	POE_DROME	Protein purity of essence (Interaction calmodulin and colossal molecular mass protein) (Protein Calossin) (Protein pushover)	poe	calo push	Drosophila melanogaster (Fruit fly)	Not relevant; Protein Metabolism	centrosome [GO:0005813]; cytosol [GO:0005829]; nucleoplasm [GO:0005654]; P granule [GO:0043186]	GO:0005575;GO:0005622;GO:0005634;GO:0005654;GO:0005737;GO:0005813;GO:0005815;GO:0005829;GO:0005856;GO:0015630;GO:0031974;GO:0031981;GO:0035770;GO:0036464;GO:0043186;GO:0043226;GO:0043227;GO:0043228;GO:0043229;GO:0043231;GO:0043232;GO:0043233;GO:0045495;GO:0060293;GO:0070013;GO:0099080;GO:0110165	http://amigo.geneontology.org/visualize?term_data_type=json&mode=amigo&term_data={%22GO%3A0005813%22%3A%7B%22fill%22%3A%22%23ffe333%22%2C%22font%22%3A%22black%22%7D,%22GO%3A0005829%22%3A%7B%22fill%22%3A%22%23ffe333%22%2C%22font%22%3A%22black%22%7D,%22GO%3A0005654%22%3A%7B%22fill%22%3A%22%23ffe333%22%2C%22font%22%3A%22black%22%7D,%22GO%3A0043186%22%3A%7B%22fill%22%3A%22%23ffe333%22%2C%22font%22%3A…	calmodulin binding [GO:0005516]; ubiquitin protein ligase activity [GO:0061630]; ubiquitin-protein transferase activity [GO:0004842]; zinc ion binding [GO:0008270]	GO:0003674;GO:0003824;GO:0004842;GO:0005488;GO:0005515;GO:0005516;GO:0006807;GO:0008150;GO:0008152;GO:0008270;GO:0016567;GO:0016740;GO:0019538;GO:0019787;GO:0032446;GO:0036211;GO:0043167;GO:0043169;GO:0043170;GO:0043412;GO:0044238;GO:0046872;GO:0046914;GO:0061630;GO:0061659;GO:0070647;GO:0071704;GO:0140096;GO:1901564	http://amigo.geneontology.org/visualize?term_data_type=json&mode=amigo&term_data={%22GO%3A0005516%22%3A%7B%22fill%22%3A%22%23ffe333%22%2C%22font%22%3A%22black%22%7D,%22GO%3A0061630%22%3A%7B%22fill%22%3A%22%23ffe333%22%2C%22font%22%3A%22black%22%7D,%22GO%3A0004842%22%3A%7B%22fill%22%3A%22%23ffe333%22%2C%22font%22%3A%22black%22%7D,%22GO%3A0008270%22%3A%7B%22fill%22%3A%22%23ffe333%22%2C%22font%22%3A…	glial cell growth [GO:0042065]; negative regulation of ERK1 and ERK2 cascade [GO:0070373]; perineurial glial growth [GO:0042066]; positive regulation of proteasomal ubiquitin-dependent protein catabolic process [GO:0032436]; response to stimulus [GO:0050896]; sperm individualization [GO:0007291]; ubiquitin-dependent protein catabolic process [GO:0006511]; visual perception [GO:0007601]	GO:0000003;GO:0000165;GO:0003006;GO:0003008;GO:0006508;GO:0006511;GO:0006807;GO:0007154;GO:0007165;GO:0007275;GO:0007276;GO:0007281;GO:0007283;GO:0007286;GO:0007291;GO:0007349;GO:0007399;GO:0007600;GO:0007601;GO:0008150;GO:0008152;GO:0009056;GO:0009057;GO:0009653;GO:0009893;GO:0009894;GO:0009896;GO:0009966;GO:0009968;GO:0009987;GO:0010498;GO:0010604;GO:0010646;GO:0010648;GO:0016049;GO:0019222;GO:…	http://amigo.geneontology.org/visualize?term_data_type=json&mode=amigo&term_data={%22GO%3A0042065%22%3A%7B%22fill%22%3A%22%23ffe333%22%2C%22font%22%3A%22black%22%7D,%22GO%3A0070373%22%3A%7B%22fill%22%3A%22%23ffe333%22%2C%22font%22%3A%22black%22%7D,%22GO%3A0042066%22%3A%7B%22fill%22%3A%22%23ffe333%22%2C%22font%22%3A%22black%22%7D,%22GO%3A0032436%22%3A%7B%22fill%22%3A%22%23ffe333%22%2C%22font%22%3A…
>sp|P08570|RLA1_DROME 60S acidic ribosomal protein P1 OS=Drosophila melanogaster OX=7227 GN=RpLP1 PE=1 SV=2	sp|P08570|RLA1_DROME	RpLP1	11513	2	42.86	2	0	sp|P08570|RLA1_DROME		6	6	0		4	2	4.13405e+06		4594431	1.70759e+06	4.13405e+06		4594431	1.70759e+06	4.13405e+06	0	2.07493e+07	8.51867e+06	4.13405e+06	10000	2.07493e+07	8.51867e+06	0.342746		P08570	RLA1_DROME	60S acidic ribosomal protein P1 (Acidic ribosomal protein RPA2) (RP21C)	RpLP1	M(2)21C rp21C RPA2 RpP2	Drosophila melanogaster (Fruit fly)	Not relevant; Protein Metabolism	cytosolic large ribosomal subunit [GO:0022625]; cytosolic ribosome [GO:0022626]	GO:0005575;GO:0005622;GO:0005737;GO:0005829;GO:0005840;GO:0015934;GO:0022625;GO:0022626;GO:0032991;GO:0043226;GO:0043228;GO:0043229;GO:0043232;GO:0044391;GO:0110165;GO:1990904	http://amigo.geneontology.org/visualize?term_data_type=json&mode=amigo&term_data={%22GO%3A0022625%22%3A%7B%22fill%22%3A%22%23ffe333%22%2C%22font%22%3A%22black%22%7D,%22GO%3A0022626%22%3A%7B%22fill%22%3A%22%23ffe333%22%2C%22font%22%3A%22black%22%7D}&format=png&mode=basic&term_data_type=json	protein kinase activator activity [GO:0030295]; ribonucleoprotein complex binding [GO:0043021]; structural constituent of ribosome [GO:0003735]	GO:0001932;GO:0001934;GO:0003674;GO:0003735;GO:0003824;GO:0004672;GO:0005198;GO:0005488;GO:0005575;GO:0005622;GO:0005840;GO:0006412;GO:0006518;GO:0006807;GO:0008047;GO:0008150;GO:0008152;GO:0009058;GO:0009059;GO:0009893;GO:0009987;GO:0010562;GO:0010604;GO:0016301;GO:0016740;GO:0016772;GO:0016773;GO:0019207;GO:0019209;GO:0019220;GO:0019222;GO:0019538;GO:0019887;GO:0030234;GO:0030295;GO:0031323;GO:…	http://amigo.geneontology.org/visualize?term_data_type=json&mode=amigo&term_data={%22GO%3A0030295%22%3A%7B%22fill%22%3A%22%23ffe333%22%2C%22font%22%3A%22black%22%7D,%22GO%3A0043021%22%3A%7B%22fill%22%3A%22%23ffe333%22%2C%22font%22%3A%22black%22%7D,%22GO%3A0003735%22%3A%7B%22fill%22%3A%22%23ffe333%22%2C%22font%22%3A%22black%22%7D}&format=png&mode=basic&term_data_type=json	cytoplasmic translation [GO:0002181]; translational elongation [GO:0006414]	GO:0002181;GO:0006412;GO:0006414;GO:0006518;GO:0006807;GO:0008150;GO:0008152;GO:0009058;GO:0009059;GO:0009987;GO:0010467;GO:0019538;GO:0034641;GO:0034645;GO:0043043;GO:0043170;GO:0043603;GO:0043604;GO:0044237;GO:0044238;GO:0044249;GO:0044260;GO:0044271;GO:0071704;GO:1901564;GO:1901566;GO:1901576	http://amigo.geneontology.org/visualize?term_data_type=json&mode=amigo&term_data={%22GO%3A0002181%22%3A%7B%22fill%22%3A%22%23ffe333%22%2C%22font%22%3A%22black%22%7D,%22GO%3A0006414%22%3A%7B%22fill%22%3A%22%23ffe333%22%2C%22font%22%3A%22black%22%7D}&format=png&mode=basic&term_data_type=json
>sp|Q8MLY8|RS8_DROME 40S ribosomal protein S8 OS=Drosophila melanogaster OX=7227 GN=RpS8 PE=1 SV=1	sp|Q8MLY8|RS8_DROME	RpS8	23759	6	37.02	6	0	sp|Q8MLY8|RS8_DROME		16	16	8	4	4	0	9598500	3.24288e+06	2598101	304589	9598500	3.24288e+06	2598101	304589	9598500	6.78814e+06	1.17335e+07	1.5195e+06	9598500	6.78814e+06	1.17335e+07	1.5195e+06	0.389445		Q8MLY8	RS8_DROME	40S ribosomal protein S8	RpS8	---	Drosophila melanogaster (Fruit fly)	Protein Metabolism	cytosolic ribosome [GO:0022626]; cytosolic small ribosomal subunit [GO:0022627]	GO:0005575;GO:0005622;GO:0005737;GO:0005829;GO:0005840;GO:0015935;GO:0022626;GO:0022627;GO:0032991;GO:0043226;GO:0043228;GO:0043229;GO:0043232;GO:0044391;GO:0110165;GO:1990904	http://amigo.geneontology.org/visualize?term_data_type=json&mode=amigo&term_data={%22GO%3A0022626%22%3A%7B%22fill%22%3A%22%23ffe333%22%2C%22font%22%3A%22black%22%7D,%22GO%3A0022627%22%3A%7B%22fill%22%3A%22%23ffe333%22%2C%22font%22%3A%22black%22%7D}&format=png&mode=basic&term_data_type=json	structural constituent of ribosome [GO:0003735]	GO:0003674;GO:0003735;GO:0005198;GO:0005575;GO:0005622;GO:0005840;GO:0006412;GO:0006518;GO:0006807;GO:0008150;GO:0008152;GO:0009058;GO:0009059;GO:0009987;GO:0019538;GO:0034641;GO:0034645;GO:0043043;GO:0043170;GO:0043226;GO:0043228;GO:0043229;GO:0043232;GO:0043603;GO:0043604;GO:0044237;GO:0044238;GO:0044249;GO:0044260;GO:0044271;GO:0071704;GO:0110165;GO:1901564;GO:1901566;GO:1901576	http://amigo.geneontology.org/visualize?term_data_type=json&mode=amigo&term_data={%22GO%3A0003735%22%3A%7B%22fill%22%3A%22%23ffe333%22%2C%22font%22%3A%22black%22%7D}&format=png&mode=basic&term_data_type=json	cytoplasmic translation [GO:0002181]; larval lymph gland hemopoiesis [GO:0035167]; maturation of SSU-rRNA from tricistronic rRNA transcript (SSU-rRNA, 5.8S rRNA, LSU-rRNA) [GO:0000462]; translation [GO:0006412]	GO:0000462;GO:0002164;GO:0002181;GO:0002376;GO:0002520;GO:0006139;GO:0006364;GO:0006396;GO:0006412;GO:0006518;GO:0006725;GO:0006807;GO:0007275;GO:0008150;GO:0008152;GO:0009058;GO:0009059;GO:0009791;GO:0009987;GO:0010467;GO:0016070;GO:0016072;GO:0019538;GO:0022613;GO:0030097;GO:0030490;GO:0032501;GO:0032502;GO:0034470;GO:0034641;GO:0034645;GO:0034660;GO:0035166;GO:0035167;GO:0042254;GO:0042274;GO:…	http://amigo.geneontology.org/visualize?term_data_type=json&mode=amigo&term_data={%22GO%3A0002181%22%3A%7B%22fill%22%3A%22%23ffe333%22%2C%22font%22%3A%22black%22%7D,%22GO%3A0035167%22%3A%7B%22fill%22%3A%22%23ffe333%22%2C%22font%22%3A%22black%22%7D,%22GO%3A0000462%22%3A%7B%22fill%22%3A%22%23ffe333%22%2C%22font%22%3A%22black%22%7D,%22GO%3A0006412%22%3A%7B%22fill%22%3A%22%23ffe333%22%2C%22font%22%3A…
>sp|Q8T8R1|Y3800_DROME CCHC-type zinc finger protein CG3800 OS=Drosophila melanogaster OX=7227 GN=CG3800 PE=1 SV=1	sp|Q8T8R1|Y3800_DROME	CG3800	17615	3	18.18	3	0	sp|Q8T8R1|Y3800_DROME		10	10	3	1	4	2	5651924	884770	2.82997e+06	1.06864e+06	5651924	884770	2.82997e+06	1.06864e+06	5651924	1.85204e+06	1.27807e+07	5.33113e+06	5651924	1.85204e+06	1.27807e+07	5.33113e+06	0.3897		Q8T8R1	CNBP_DROME	CCHC-type zinc finger nucleic acid binding protein (CCHC-type zinc finger protein CG3800)	CNBP	---	Drosophila melanogaster (Fruit fly)	Endoplasmic reticulum function; Not relevant; Protein metabolism	cytoplasm [GO:0005737]; endoplasmic reticulum [GO:0005783]; nucleus [GO:0005634]	GO:0005575;GO:0005622;GO:0005634;GO:0005737;GO:0005783;GO:0012505;GO:0043226;GO:0043227;GO:0043229;GO:0043231;GO:0110165	http://amigo.geneontology.org/visualize?term_data_type=json&mode=amigo&term_data={%22GO%3A0005737%22%3A%7B%22fill%22%3A%22%23ffe333%22%2C%22font%22%3A%22black%22%7D,%22GO%3A0005783%22%3A%7B%22fill%22%3A%22%23ffe333%22%2C%22font%22%3A%22black%22%7D,%22GO%3A0005634%22%3A%7B%22fill%22%3A%22%23ffe333%22%2C%22font%22%3A%22black%22%7D}&format=png&mode=basic&term_data_type=json	mRNA binding [GO:0003729]; polysome binding [GO:1905538]; single-stranded RNA binding [GO:0003727]; translation regulator activity [GO:0045182]; zinc ion binding [GO:0008270]	GO:0003674;GO:0003676;GO:0003723;GO:0003727;GO:0003729;GO:0005488;GO:0006417;GO:0008150;GO:0008270;GO:0009889;GO:0010468;GO:0010556;GO:0010608;GO:0019222;GO:0031323;GO:0031326;GO:0034248;GO:0043021;GO:0043167;GO:0043169;GO:0044877;GO:0045182;GO:0046872;GO:0046914;GO:0050789;GO:0050794;GO:0051171;GO:0051246;GO:0060255;GO:0065007;GO:0080090;GO:0097159;GO:1901363;GO:1905538;GO:2000112	http://amigo.geneontology.org/visualize?term_data_type=json&mode=amigo&term_data={%22GO%3A0003729%22%3A%7B%22fill%22%3A%22%23ffe333%22%2C%22font%22%3A%22black%22%7D,%22GO%3A1905538%22%3A%7B%22fill%22%3A%22%23ffe333%22%2C%22font%22%3A%22black%22%7D,%22GO%3A0003727%22%3A%7B%22fill%22%3A%22%23ffe333%22%2C%22font%22%3A%22black%22%7D,%22GO%3A0045182%22%3A%7B%22fill%22%3A%22%23ffe333%22%2C%22font%22%3A…	IRES-dependent translational initiation of linear mRNA [GO:0002192]; positive regulation of cytoplasmic translation [GO:2000767]; wing disc morphogenesis [GO:0007472]	GO:0002009;GO:0002165;GO:0002181;GO:0002183;GO:0002190;GO:0002192;GO:0006412;GO:0006413;GO:0006417;GO:0006518;GO:0006807;GO:0007275;GO:0007444;GO:0007472;GO:0007552;GO:0007560;GO:0008150;GO:0008152;GO:0009058;GO:0009059;GO:0009653;GO:0009791;GO:0009886;GO:0009887;GO:0009888;GO:0009889;GO:0009891;GO:0009893;GO:0009987;GO:0010467;GO:0010468;GO:0010556;GO:0010557;GO:0010604;GO:0010608;GO:0010628;GO:…	http://amigo.geneontology.org/visualize?term_data_type=json&mode=amigo&term_data={%22GO%3A0002192%22%3A%7B%22fill%22%3A%22%23ffe333%22%2C%22font%22%3A%22black%22%7D,%22GO%3A2000767%22%3A%7B%22fill%22%3A%22%23ffe333%22%2C%22font%22%3A%22black%22%7D,%22GO%3A0007472%22%3A%7B%22fill%22%3A%22%23ffe333%22%2C%22font%22%3A%22black%22%7D}&format=png&mode=basic&term_data_type=json
>sp|Q9XZS3|TMA7_DROME Translation machinery-associated protein 7 homolog OS=Drosophila melanogaster OX=7227 GN=CG13364 PE=4 SV=1	sp|Q9XZS3|TMA7_DROME	CG13364	6868	1	15.62	1	0	sp|Q9XZS3|TMA7_DROME		1	1			1	0			1.02681e+06	365085			1.02681e+06	365085		0	4.63725e+06	1.8213e+06	10000	10000	4.63725e+06	1.8213e+06	0.39406		Q9XZS3	TMA7_DROME	Translation machinery-associated protein 7 homolog (Coiled-coil domain-containing protein 72 homolog)	---	---	Drosophila melanogaster (Fruit fly)	---	---	---	---	---	---	---	---	---	---
>sp|Q9VL18|EF1D_DROME Probable elongation factor 1-delta OS=Drosophila melanogaster OX=7227 GN=eEF1delta PE=1 SV=1	sp|Q9VL18|EF1D_DROME	eEF1delta	28935	4	21.48	4	0	sp|Q9VL18|EF1D_DROME		4	4	4	0			4.46078e+06	855592			4.46078e+06	855592			4.46078e+06	1.79096e+06	0	0	4.46078e+06	1.79096e+06	10000	10000	0.402829		Q9VL18	EF1D_DROME	Probable elongation factor 1-delta (EF-1-delta)	eEF1delta	---	Drosophila melanogaster (Fruit fly)	Not relevant; Protein Metabolism; Protein metabolism	cytosol [GO:0005829]; eukaryotic translation elongation factor 1 complex [GO:0005853]	GO:0005575;GO:0005622;GO:0005737;GO:0005829;GO:0005853;GO:0032991;GO:0110165	http://amigo.geneontology.org/visualize?term_data_type=json&mode=amigo&term_data={%22GO%3A0005829%22%3A%7B%22fill%22%3A%22%23ffe333%22%2C%22font%22%3A%22black%22%7D,%22GO%3A0005853%22%3A%7B%22fill%22%3A%22%23ffe333%22%2C%22font%22%3A%22black%22%7D}&format=png&mode=basic&term_data_type=json	guanyl-nucleotide exchange factor activity [GO:0005085]; translation elongation factor activity [GO:0003746]	GO:0000166;GO:0003674;GO:0003676;GO:0003746;GO:0003824;GO:0003924;GO:0005085;GO:0005488;GO:0005525;GO:0006412;GO:0006414;GO:0006417;GO:0006518;GO:0006807;GO:0008135;GO:0008150;GO:0008152;GO:0009058;GO:0009059;GO:0009889;GO:0009987;GO:0010467;GO:0010468;GO:0010556;GO:0010608;GO:0016462;GO:0016787;GO:0016817;GO:0016818;GO:0017076;GO:0017111;GO:0019001;GO:0019003;GO:0019222;GO:0019538;GO:0030234;GO:…	http://amigo.geneontology.org/visualize?term_data_type=json&mode=amigo&term_data={%22GO%3A0005085%22%3A%7B%22fill%22%3A%22%23ffe333%22%2C%22font%22%3A%22black%22%7D,%22GO%3A0003746%22%3A%7B%22fill%22%3A%22%23ffe333%22%2C%22font%22%3A%22black%22%7D}&format=png&mode=basic&term_data_type=json	translational elongation [GO:0006414]	GO:0006412;GO:0006414;GO:0006518;GO:0006807;GO:0008150;GO:0008152;GO:0009058;GO:0009059;GO:0009987;GO:0010467;GO:0019538;GO:0034641;GO:0034645;GO:0043043;GO:0043170;GO:0043603;GO:0043604;GO:0044237;GO:0044238;GO:0044249;GO:0044260;GO:0044271;GO:0071704;GO:1901564;GO:1901566;GO:1901576	http://amigo.geneontology.org/visualize?term_data_type=json&mode=amigo&term_data={%22GO%3A0006414%22%3A%7B%22fill%22%3A%22%23ffe333%22%2C%22font%22%3A%22black%22%7D}&format=png&mode=basic&term_data_type=json
>sp|Q291H4|MTAP_DROPS S-methyl-5'-thioadenosine phosphorylase OS=Drosophila pseudoobscura pseudoobscura OX=46245 GN=GA18442 PE=3 SV=1	sp|Q291H4|MTAP_DROPS	GA18442	31844	1	3.46	1	0	sp|Q291H4|MTAP_DROPS; sp|Q9V813|MTAP_DROME		1	1	0		1	0	90669.6		642150	240081	90669.6		642150	240081	90669.6	0	2.90006e+06	1.19769e+06	90669.6	10000	2.90006e+06	1.19769e+06	0.403811		Q291H4	MTAP_DROPS	S-methyl-5'-thioadenosine phosphorylase (EC 2.4.2.28) (5'-methylthioadenosine phosphorylase) (MTA phosphorylase) (MTAP) (MTAPase)	---	---	Drosophila pseudoobscura pseudoobscura (Fruit fly)	Not relevant	cytoplasm [GO:0005737]; nucleus [GO:0005634]	GO:0005575;GO:0005622;GO:0005634;GO:0005737;GO:0043226;GO:0043227;GO:0043229;GO:0043231;GO:0110165	http://amigo.geneontology.org/visualize?term_data_type=json&mode=amigo&term_data={%22GO%3A0005737%22%3A%7B%22fill%22%3A%22%23ffe333%22%2C%22font%22%3A%22black%22%7D,%22GO%3A0005634%22%3A%7B%22fill%22%3A%22%23ffe333%22%2C%22font%22%3A%22black%22%7D}&format=png&mode=basic&term_data_type=json	S-methyl-5-thioadenosine phosphorylase activity [GO:0017061]	GO:0003674;GO:0003824;GO:0004731;GO:0016740;GO:0016757;GO:0016763;GO:0017061	http://amigo.geneontology.org/visualize?term_data_type=json&mode=amigo&term_data={%22GO%3A0017061%22%3A%7B%22fill%22%3A%22%23ffe333%22%2C%22font%22%3A%22black%22%7D}&format=png&mode=basic&term_data_type=json	L-methionine salvage from methylthioadenosine [GO:0019509]; purine ribonucleoside salvage [GO:0006166]	GO:0000096;GO:0000097;GO:0006082;GO:0006139;GO:0006166;GO:0006520;GO:0006555;GO:0006725;GO:0006790;GO:0006807;GO:0008150;GO:0008152;GO:0008652;GO:0009058;GO:0009066;GO:0009067;GO:0009086;GO:0009116;GO:0009119;GO:0009163;GO:0009987;GO:0016053;GO:0018130;GO:0019438;GO:0019509;GO:0019752;GO:0034404;GO:0034641;GO:0034654;GO:0042278;GO:0042451;GO:0042455;GO:0043094;GO:0043101;GO:0043102;GO:0043174;GO:…	http://amigo.geneontology.org/visualize?term_data_type=json&mode=amigo&term_data={%22GO%3A0019509%22%3A%7B%22fill%22%3A%22%23ffe333%22%2C%22font%22%3A%22black%22%7D,%22GO%3A0006166%22%3A%7B%22fill%22%3A%22%23ffe333%22%2C%22font%22%3A%22black%22%7D}&format=png&mode=basic&term_data_type=json
>sp|Q9VYV3|TXND5_DROME Thioredoxin domain-containing protein 5 homolog OS=Drosophila melanogaster OX=7227 GN=prtp PE=1 SV=2	sp|Q9VYV3|TXND5_DROME	prtp	46650	4	10.58	4	0	sp|Q9VYV3|TXND5_DROME		5	5	3	1	1	0	3.64503e+06	407232	360156	258319	3.64503e+06	407232	360156	258319	3.64503e+06	852435	1.62653e+06	1.28867e+06	3.64503e+06	852435	1.62653e+06	1.28867e+06	0.406162		Q9VYV3	TXND5_DROME	Thioredoxin domain-containing protein 5 homolog (Protein pretaporter)	prtp	---	Drosophila melanogaster (Fruit fly)	Endoplasmic reticulum function; Membrane function; Not relevant; Protein metabolism	cell surface [GO:0009986]; endomembrane system [GO:0012505]; endoplasmic reticulum [GO:0005783]	GO:0005575;GO:0005622;GO:0005737;GO:0005783;GO:0009986;GO:0012505;GO:0043226;GO:0043227;GO:0043229;GO:0043231;GO:0110165	http://amigo.geneontology.org/visualize?term_data_type=json&mode=amigo&term_data={%22GO%3A0009986%22%3A%7B%22fill%22%3A%22%23ffe333%22%2C%22font%22%3A%22black%22%7D,%22GO%3A0012505%22%3A%7B%22fill%22%3A%22%23ffe333%22%2C%22font%22%3A%22black%22%7D,%22GO%3A0005783%22%3A%7B%22fill%22%3A%22%23ffe333%22%2C%22font%22%3A%22black%22%7D}&format=png&mode=basic&term_data_type=json	protein disulfide isomerase activity [GO:0003756]	GO:0003674;GO:0003756;GO:0003824;GO:0016853;GO:0016860;GO:0016864;GO:0140096	http://amigo.geneontology.org/visualize?term_data_type=json&mode=amigo&term_data={%22GO%3A0003756%22%3A%7B%22fill%22%3A%22%23ffe333%22%2C%22font%22%3A%22black%22%7D}&format=png&mode=basic&term_data_type=json	apoptotic cell clearance [GO:0043277]; positive regulation of apoptotic cell clearance [GO:2000427]	GO:0006810;GO:0006909;GO:0008150;GO:0009987;GO:0016192;GO:0032879;GO:0043277;GO:0048518;GO:0050764;GO:0050766;GO:0050789;GO:0050794;GO:0051049;GO:0051050;GO:0051179;GO:0051234;GO:0060627;GO:0065007;GO:2000425;GO:2000427	http://amigo.geneontology.org/visualize?term_data_type=json&mode=amigo&term_data={%22GO%3A0043277%22%3A%7B%22fill%22%3A%22%23ffe333%22%2C%22font%22%3A%22black%22%7D,%22GO%3A2000427%22%3A%7B%22fill%22%3A%22%23ffe333%22%2C%22font%22%3A%22black%22%7D}&format=png&mode=basic&term_data_type=json
>sp|Q8ML70|IMPP_DROME Immune-induced peptides OS=Drosophila melanogaster OX=7227 GN=IMPPP PE=1 SV=3	sp|Q8ML70|IMPP_DROME	IMPPP	28036	4	22.18	4	0	sp|Q8ML70|IMPP_DROME		4	4	3	0	1	0	2198301	429761	318214	116787	2198301	429761	318214	116787	2198301	899594	1.43711e+06	582613	2198301	899594	1.43711e+06	582613	0.407713		C0HLZ9	BARA1_DROME	Baramicin A1 [Cleaved into: Immune-induced peptide 24 (DIM-24) (DIM24) (IM24); Immune-induced peptide 10 (DIM-10) (DIM10) (IM10); Immune-induced peptide 12 (DIM-12) (DIM12) (IM12); Immune-induced peptide 13 (DIM-13) (DIM13) (IM13); Immune-induced peptide 22 (DIM-22) (DIM22) (IM22); Immune-induced peptide 5 (DIM-5) (DIM5) (IM5); Immune-induced peptide 6 (DIM-6) (DIM6) (IM6); Immune-induced peptide…	BaraA1	IMPPP	Drosophila melanogaster (Fruit fly)	---	---	---	---	---	---	---	---	---	---
>sp|Q9VZ64|6PGL_DROME Probable 6-phosphogluconolactonase OS=Drosophila melanogaster OX=7227 GN=CG17333 PE=2 SV=1	sp|Q9VZ64|6PGL_DROME	CG17333	26672	3	19.34	3	0	sp|Q9VZ64|6PGL_DROME		4	4	2	2		0	4820107	847787		45685.5	4820107	847787		45685.5	4820107	1.77462e+06	0	227911	4820107	1.77462e+06	10000	227911	0.414594		Q9VZ64	6PGL_DROME	Probable 6-phosphogluconolactonase (6PGL) (EC 3.1.1.31)	---	---	Drosophila melanogaster (Fruit fly)	Carbohydrate Metabolism; Not relevant	cytoplasm [GO:0005737]	GO:0005575;GO:0005622;GO:0005737;GO:0110165	http://amigo.geneontology.org/visualize?term_data_type=json&mode=amigo&term_data={%22GO%3A0005737%22%3A%7B%22fill%22%3A%22%23ffe333%22%2C%22font%22%3A%22black%22%7D}&format=png&mode=basic&term_data_type=json	6-phosphogluconolactonase activity [GO:0017057]	GO:0003674;GO:0003824;GO:0016787;GO:0016788;GO:0017057;GO:0052689	http://amigo.geneontology.org/visualize?term_data_type=json&mode=amigo&term_data={%22GO%3A0017057%22%3A%7B%22fill%22%3A%22%23ffe333%22%2C%22font%22%3A%22black%22%7D}&format=png&mode=basic&term_data_type=json	carbohydrate metabolic process [GO:0005975]; pentose-phosphate shunt, oxidative branch [GO:0009051]	GO:0005975;GO:0006091;GO:0006098;GO:0006139;GO:0006725;GO:0006739;GO:0006740;GO:0006753;GO:0006793;GO:0006796;GO:0006807;GO:0008150;GO:0008152;GO:0009051;GO:0009117;GO:0009987;GO:0019362;GO:0019637;GO:0034641;GO:0044237;GO:0044238;GO:0044281;GO:0046483;GO:0046496;GO:0051156;GO:0055086;GO:0071704;GO:0072524;GO:1901135;GO:1901360;GO:1901564	http://amigo.geneontology.org/visualize?term_data_type=json&mode=amigo&term_data={%22GO%3A0005975%22%3A%7B%22fill%22%3A%22%23ffe333%22%2C%22font%22%3A%22black%22%7D,%22GO%3A0009051%22%3A%7B%22fill%22%3A%22%23ffe333%22%2C%22font%22%3A%22black%22%7D}&format=png&mode=basic&term_data_type=json
>sp|Q04047|NONA_DROME Protein no-on-transient A OS=Drosophila melanogaster OX=7227 GN=nonA PE=1 SV=2	sp|Q04047|NONA_DROME	nonA	76977	1	1.71	1	0	sp|Q04047|NONA_DROME		1	1		1	1			314830	349066			314830	349066			659016	1.57644e+06	0	10000	659016	1.57644e+06	10000	0.421708		Q04047	NONA_DROME	Protein no-on-transient A (Puff-specific protein Bj6)	nonA	---	Drosophila melanogaster (Fruit fly)	Protein Metabolism; Protein metabolism	catalytic step 2 spliceosome [GO:0071013]; nucleus [GO:0005634]; precatalytic spliceosome [GO:0071011]	GO:0005575;GO:0005622;GO:0005634;GO:0005681;GO:0032991;GO:0043226;GO:0043227;GO:0043229;GO:0043231;GO:0071011;GO:0071013;GO:0110165;GO:0140513;GO:1902494;GO:1990904	http://amigo.geneontology.org/visualize?term_data_type=json&mode=amigo&term_data={%22GO%3A0071013%22%3A%7B%22fill%22%3A%22%23ffe333%22%2C%22font%22%3A%22black%22%7D,%22GO%3A0005634%22%3A%7B%22fill%22%3A%22%23ffe333%22%2C%22font%22%3A%22black%22%7D,%22GO%3A0071011%22%3A%7B%22fill%22%3A%22%23ffe333%22%2C%22font%22%3A%22black%22%7D}&format=png&mode=basic&term_data_type=json	mRNA binding [GO:0003729]	GO:0003674;GO:0003676;GO:0003723;GO:0003729;GO:0005488;GO:0097159;GO:1901363	http://amigo.geneontology.org/visualize?term_data_type=json&mode=amigo&term_data={%22GO%3A0003729%22%3A%7B%22fill%22%3A%22%23ffe333%22%2C%22font%22%3A%22black%22%7D}&format=png&mode=basic&term_data_type=json	male courtship behavior, veined wing generated song production [GO:0045433]; mRNA splicing, via spliceosome [GO:0000398]; phototaxis [GO:0042331]; regulation of transcription, DNA-templated [GO:0006355]; visual behavior [GO:0007632]; visual perception [GO:0007601]	GO:0000003;GO:0000375;GO:0000377;GO:0000398;GO:0003008;GO:0006139;GO:0006351;GO:0006355;GO:0006396;GO:0006397;GO:0006725;GO:0006807;GO:0007600;GO:0007601;GO:0007610;GO:0007617;GO:0007619;GO:0007632;GO:0008049;GO:0008150;GO:0008152;GO:0008380;GO:0009058;GO:0009059;GO:0009314;GO:0009416;GO:0009453;GO:0009605;GO:0009628;GO:0009889;GO:0009987;GO:0010467;GO:0010468;GO:0010556;GO:0016070;GO:0016071;GO:…	http://amigo.geneontology.org/visualize?term_data_type=json&mode=amigo&term_data={%22GO%3A0045433%22%3A%7B%22fill%22%3A%22%23ffe333%22%2C%22font%22%3A%22black%22%7D,%22GO%3A0000398%22%3A%7B%22fill%22%3A%22%23ffe333%22%2C%22font%22%3A%22black%22%7D,%22GO%3A0042331%22%3A%7B%22fill%22%3A%22%23ffe333%22%2C%22font%22%3A%22black%22%7D,%22GO%3A0006355%22%3A%7B%22fill%22%3A%22%23ffe333%22%2C%22font%22%3A…
>sp|Q9VRJ9|OTU1_DROME Ubiquitin thioesterase OTU1 OS=Drosophila melanogaster OX=7227 GN=CG4603 PE=2 SV=1	sp|Q9VRJ9|OTU1_DROME	CG4603	37823	2	7.78	2	0	sp|Q9VRJ9|OTU1_DROME		2	2	2	1			751524	148946			751524	148946			751524	311780	0	0	751524	311780	10000	10000	0.422547		Q9VRJ9	OTU1_DROME	Ubiquitin thioesterase OTU1 (EC 3.4.19.12)	---	---	Drosophila melanogaster (Fruit fly)	Protein Metabolism; Protein folding	---	---	---	metal ion binding [GO:0046872]; thiol-dependent deubiquitinase [GO:0004843]	GO:0003674;GO:0003824;GO:0004843;GO:0005488;GO:0008233;GO:0008234;GO:0016787;GO:0019783;GO:0043167;GO:0043169;GO:0046872;GO:0101005;GO:0140096	http://amigo.geneontology.org/visualize?term_data_type=json&mode=amigo&term_data={%22GO%3A0046872%22%3A%7B%22fill%22%3A%22%23ffe333%22%2C%22font%22%3A%22black%22%7D,%22GO%3A0004843%22%3A%7B%22fill%22%3A%22%23ffe333%22%2C%22font%22%3A%22black%22%7D}&format=png&mode=basic&term_data_type=json	endoplasmic reticulum unfolded protein response [GO:0030968]; protein deubiquitination [GO:0016579]; ubiquitin-dependent ERAD pathway [GO:0030433]	GO:0006508;GO:0006511;GO:0006807;GO:0006950;GO:0006986;GO:0007154;GO:0007165;GO:0008150;GO:0008152;GO:0009056;GO:0009057;GO:0009987;GO:0010033;GO:0010243;GO:0010498;GO:0016579;GO:0019538;GO:0019941;GO:0023052;GO:0030163;GO:0030433;GO:0030968;GO:0033554;GO:0034620;GO:0034976;GO:0035966;GO:0035967;GO:0036211;GO:0036503;GO:0042221;GO:0043161;GO:0043170;GO:0043412;GO:0043632;GO:0044237;GO:0044238;GO:…	http://amigo.geneontology.org/visualize?term_data_type=json&mode=amigo&term_data={%22GO%3A0030968%22%3A%7B%22fill%22%3A%22%23ffe333%22%2C%22font%22%3A%22black%22%7D,%22GO%3A0016579%22%3A%7B%22fill%22%3A%22%23ffe333%22%2C%22font%22%3A%22black%22%7D,%22GO%3A0030433%22%3A%7B%22fill%22%3A%22%23ffe333%22%2C%22font%22%3A%22black%22%7D}&format=png&mode=basic&term_data_type=json
>sp|Q9W334|RS28_DROME 40S ribosomal protein S28 OS=Drosophila melanogaster OX=7227 GN=RpS28b PE=1 SV=2	sp|Q9W334|RS28_DROME	RpS28b	7477	2	32.31	2	0	sp|Q9W334|RS28_DROME		6	6	0	1	5	2	6.75787e+06	1.21163e+06	4076232	1.63975e+06	6.75787e+06	1.21163e+06	4076232	1.63975e+06	6.75787e+06	2.53624e+06	1.8409e+07	8.1802e+06	6.75787e+06	2.53624e+06	1.8409e+07	8.1802e+06	0.425815		Q9W334	RS28_DROME	40S ribosomal protein S28	RpS28b	---	Drosophila melanogaster (Fruit fly)	Protein Metabolism	cytosolic ribosome [GO:0022626]; cytosolic small ribosomal subunit [GO:0022627]	GO:0005575;GO:0005622;GO:0005737;GO:0005829;GO:0005840;GO:0015935;GO:0022626;GO:0022627;GO:0032991;GO:0043226;GO:0043228;GO:0043229;GO:0043232;GO:0044391;GO:0110165;GO:1990904	http://amigo.geneontology.org/visualize?term_data_type=json&mode=amigo&term_data={%22GO%3A0022626%22%3A%7B%22fill%22%3A%22%23ffe333%22%2C%22font%22%3A%22black%22%7D,%22GO%3A0022627%22%3A%7B%22fill%22%3A%22%23ffe333%22%2C%22font%22%3A%22black%22%7D}&format=png&mode=basic&term_data_type=json	structural constituent of ribosome [GO:0003735]	GO:0003674;GO:0003735;GO:0005198;GO:0005575;GO:0005622;GO:0005840;GO:0006412;GO:0006518;GO:0006807;GO:0008150;GO:0008152;GO:0009058;GO:0009059;GO:0009987;GO:0019538;GO:0034641;GO:0034645;GO:0043043;GO:0043170;GO:0043226;GO:0043228;GO:0043229;GO:0043232;GO:0043603;GO:0043604;GO:0044237;GO:0044238;GO:0044249;GO:0044260;GO:0044271;GO:0071704;GO:0110165;GO:1901564;GO:1901566;GO:1901576	http://amigo.geneontology.org/visualize?term_data_type=json&mode=amigo&term_data={%22GO%3A0003735%22%3A%7B%22fill%22%3A%22%23ffe333%22%2C%22font%22%3A%22black%22%7D}&format=png&mode=basic&term_data_type=json	cytoplasmic translation [GO:0002181]; maturation of SSU-rRNA [GO:0030490]; ribosomal small subunit assembly [GO:0000028]	GO:0000028;GO:0002181;GO:0006139;GO:0006364;GO:0006396;GO:0006412;GO:0006518;GO:0006725;GO:0006807;GO:0006996;GO:0008150;GO:0008152;GO:0009058;GO:0009059;GO:0009987;GO:0010467;GO:0016043;GO:0016070;GO:0016072;GO:0019538;GO:0022607;GO:0022613;GO:0022618;GO:0030490;GO:0034470;GO:0034641;GO:0034645;GO:0034660;GO:0042254;GO:0042255;GO:0042274;GO:0043043;GO:0043170;GO:0043603;GO:0043604;GO:0043933;GO:…	http://amigo.geneontology.org/visualize?term_data_type=json&mode=amigo&term_data={%22GO%3A0002181%22%3A%7B%22fill%22%3A%22%23ffe333%22%2C%22font%22%3A%22black%22%7D,%22GO%3A0030490%22%3A%7B%22fill%22%3A%22%23ffe333%22%2C%22font%22%3A%22black%22%7D,%22GO%3A0000028%22%3A%7B%22fill%22%3A%22%23ffe333%22%2C%22font%22%3A%22black%22%7D}&format=png&mode=basic&term_data_type=json
>sp|P12982|PP12_DROME Serine/threonine-protein phosphatase alpha-2 isoform OS=Drosophila melanogaster OX=7227 GN=Pp1-87B PE=1 SV=1	sp|P12982|PP12_DROME	Pp1-87B	34542	8	34.11	3	5	sp|P12982|PP12_DROME	sp|P62143|PP1B_RABIT; sp|Q05547|PP13_DROME	18	5	3	2	10	3	2470773	1.05399e+06	6289521	2.21654e+06	2470773	1.05399e+06	6289521	2.21654e+06	2470773	2.20625e+06	2.84046e+07	1.10576e+07	2470773	2.20625e+06	2.84046e+07	1.10576e+07	0.429594		P12982	PP12_DROME	Serine/threonine-protein phosphatase alpha-2 isoform (EC 3.1.3.16)	Pp1-87B	---	Drosophila melanogaster (Fruit fly)	Cell cycle; Muscle Contraction; Not relevant	cytoplasm [GO:0005737]; cytosol [GO:0005829]; nucleus [GO:0005634]; polytene chromosome [GO:0005700]; protein phosphatase type 1 complex [GO:0000164]; PTW/PP1 phosphatase complex [GO:0072357]	GO:0000164;GO:0005575;GO:0005622;GO:0005634;GO:0005694;GO:0005700;GO:0005737;GO:0005829;GO:0008287;GO:0032991;GO:0043226;GO:0043227;GO:0043228;GO:0043229;GO:0043231;GO:0043232;GO:0072357;GO:0110165;GO:1902494;GO:1903293	http://amigo.geneontology.org/visualize?term_data_type=json&mode=amigo&term_data={%22GO%3A0005737%22%3A%7B%22fill%22%3A%22%23ffe333%22%2C%22font%22%3A%22black%22%7D,%22GO%3A0005829%22%3A%7B%22fill%22%3A%22%23ffe333%22%2C%22font%22%3A%22black%22%7D,%22GO%3A0005634%22%3A%7B%22fill%22%3A%22%23ffe333%22%2C%22font%22%3A%22black%22%7D,%22GO%3A0005700%22%3A%7B%22fill%22%3A%22%23ffe333%22%2C%22font%22%3A…	metal ion binding [GO:0046872]; myosin phosphatase activity [GO:0017018]; protein serine/threonine phosphatase activity [GO:0004722]	GO:0003674;GO:0003824;GO:0004721;GO:0004722;GO:0005488;GO:0016787;GO:0016788;GO:0016791;GO:0017018;GO:0042578;GO:0043167;GO:0043169;GO:0046872;GO:0140096	http://amigo.geneontology.org/visualize?term_data_type=json&mode=amigo&term_data={%22GO%3A0046872%22%3A%7B%22fill%22%3A%22%23ffe333%22%2C%22font%22%3A%22black%22%7D,%22GO%3A0017018%22%3A%7B%22fill%22%3A%22%23ffe333%22%2C%22font%22%3A%22black%22%7D,%22GO%3A0004722%22%3A%7B%22fill%22%3A%22%23ffe333%22%2C%22font%22%3A%22black%22%7D}&format=png&mode=basic&term_data_type=json	adult locomotory behavior [GO:0008344]; axon guidance [GO:0007411]; beta-catenin destruction complex disassembly [GO:1904886]; chromosome condensation [GO:0030261]; chromosome segregation [GO:0007059]; learning or memory [GO:0007611]; locomotion [GO:0040011]; mitotic cell cycle [GO:0000278]; mitotic metaphase plate congression [GO:0007080]; nervous system development [GO:0007399]; olfactory learn…	GO:0000003;GO:0000070;GO:0000226;GO:0000278;GO:0000280;GO:0000819;GO:0000902;GO:0000904;GO:0003006;GO:0003008;GO:0006470;GO:0006793;GO:0006796;GO:0006807;GO:0006935;GO:0006996;GO:0007010;GO:0007017;GO:0007049;GO:0007051;GO:0007059;GO:0007080;GO:0007154;GO:0007165;GO:0007166;GO:0007264;GO:0007265;GO:0007267;GO:0007275;GO:0007276;GO:0007281;GO:0007292;GO:0007399;GO:0007409;GO:0007411;GO:0007610;GO:…	http://amigo.geneontology.org/visualize?term_data_type=json&mode=amigo&term_data={%22GO%3A0008344%22%3A%7B%22fill%22%3A%22%23ffe333%22%2C%22font%22%3A%22black%22%7D,%22GO%3A0007411%22%3A%7B%22fill%22%3A%22%23ffe333%22%2C%22font%22%3A%22black%22%7D,%22GO%3A1904886%22%3A%7B%22fill%22%3A%22%23ffe333%22%2C%22font%22%3A%22black%22%7D,%22GO%3A0030261%22%3A%7B%22fill%22%3A%22%23ffe333%22%2C%22font%22%3A…
>sp|P48461|PP11_DROME Serine/threonine-protein phosphatase alpha-1 isoform OS=Drosophila melanogaster OX=7227 GN=Pp1alpha-96A PE=1 SV=1	sp|P48461|PP11_DROME	Pp1alpha-96A	37370	6	25.08	1	5	sp|P48461|PP11_DROME	sp|P62143|PP1B_RABIT	14	1	3	0	8	3	1.86182e+06	955752	6.19353e+06	2.21654e+06	1.86182e+06	955752	6.19353e+06	2.21654e+06	1.86182e+06	2.00062e+06	2.79711e+07	1.10576e+07	1.86182e+06	2.00062e+06	2.79711e+07	1.10576e+07	0.437713		P48461	PP11_DROME	Serine/threonine-protein phosphatase alpha-1 isoform (EC 3.1.3.16)	Pp1alpha-96A	Pp1-96A	Drosophila melanogaster (Fruit fly)	Immune response; Not relevant	cytoplasm [GO:0005737]; cytosol [GO:0005829]; nucleus [GO:0005634]; protein phosphatase type 1 complex [GO:0000164]	GO:0000164;GO:0005575;GO:0005622;GO:0005634;GO:0005737;GO:0005829;GO:0008287;GO:0032991;GO:0043226;GO:0043227;GO:0043229;GO:0043231;GO:0110165;GO:1902494;GO:1903293	http://amigo.geneontology.org/visualize?term_data_type=json&mode=amigo&term_data={%22GO%3A0005737%22%3A%7B%22fill%22%3A%22%23ffe333%22%2C%22font%22%3A%22black%22%7D,%22GO%3A0005829%22%3A%7B%22fill%22%3A%22%23ffe333%22%2C%22font%22%3A%22black%22%7D,%22GO%3A0005634%22%3A%7B%22fill%22%3A%22%23ffe333%22%2C%22font%22%3A%22black%22%7D,%22GO%3A0000164%22%3A%7B%22fill%22%3A%22%23ffe333%22%2C%22font%22%3A…	metal ion binding [GO:0046872]; protein serine/threonine phosphatase activity [GO:0004722]	GO:0003674;GO:0003824;GO:0004721;GO:0004722;GO:0005488;GO:0016787;GO:0016788;GO:0016791;GO:0042578;GO:0043167;GO:0043169;GO:0046872;GO:0140096	http://amigo.geneontology.org/visualize?term_data_type=json&mode=amigo&term_data={%22GO%3A0046872%22%3A%7B%22fill%22%3A%22%23ffe333%22%2C%22font%22%3A%22black%22%7D,%22GO%3A0004722%22%3A%7B%22fill%22%3A%22%23ffe333%22%2C%22font%22%3A%22black%22%7D}&format=png&mode=basic&term_data_type=json	beta-catenin destruction complex disassembly [GO:1904886]; defense response to Gram-negative bacterium [GO:0050829]; negative regulation of smoothened signaling pathway [GO:0045879]; positive regulation of canonical Wnt signaling pathway [GO:0090263]; positive regulation of innate immune response [GO:0045089]; protein dephosphorylation [GO:0006470]	GO:0002376;GO:0002682;GO:0002684;GO:0002831;GO:0002833;GO:0006470;GO:0006793;GO:0006796;GO:0006807;GO:0006950;GO:0006952;GO:0006955;GO:0007154;GO:0007165;GO:0007166;GO:0007224;GO:0007267;GO:0008150;GO:0008152;GO:0008589;GO:0009605;GO:0009607;GO:0009617;GO:0009966;GO:0009967;GO:0009968;GO:0009987;GO:0010646;GO:0010647;GO:0010648;GO:0016043;GO:0016055;GO:0016311;GO:0019538;GO:0022411;GO:0023051;GO:…	http://amigo.geneontology.org/visualize?term_data_type=json&mode=amigo&term_data={%22GO%3A1904886%22%3A%7B%22fill%22%3A%22%23ffe333%22%2C%22font%22%3A%22black%22%7D,%22GO%3A0050829%22%3A%7B%22fill%22%3A%22%23ffe333%22%2C%22font%22%3A%22black%22%7D,%22GO%3A0045879%22%3A%7B%22fill%22%3A%22%23ffe333%22%2C%22font%22%3A%22black%22%7D,%22GO%3A0090263%22%3A%7B%22fill%22%3A%22%23ffe333%22%2C%22font%22%3A…
>sp|Q9VXX8|RL371_DROME Probable 60S ribosomal protein L37-A OS=Drosophila melanogaster OX=7227 GN=RpL37a PE=1 SV=1	sp|Q9VXX8|RL371_DROME	RpL37a	10643	1	12.9	1	0	sp|Q9VXX8|RL371_DROME		1	1	0	0	1	0	1.07982e+06	100609	271690	162083	1.07982e+06	100609	271690	162083	1.07982e+06	210599	1.227e+06	808584	1.07982e+06	210599	1.227e+06	808584	0.441812		Q9VXX8	RL371_DROME	Probable 60S ribosomal protein L37-A	RpL37a	---	Drosophila melanogaster (Fruit fly)	Protein Metabolism	cytosolic large ribosomal subunit [GO:0022625]; cytosolic ribosome [GO:0022626]	GO:0005575;GO:0005622;GO:0005737;GO:0005829;GO:0005840;GO:0015934;GO:0022625;GO:0022626;GO:0032991;GO:0043226;GO:0043228;GO:0043229;GO:0043232;GO:0044391;GO:0110165;GO:1990904	http://amigo.geneontology.org/visualize?term_data_type=json&mode=amigo&term_data={%22GO%3A0022625%22%3A%7B%22fill%22%3A%22%23ffe333%22%2C%22font%22%3A%22black%22%7D,%22GO%3A0022626%22%3A%7B%22fill%22%3A%22%23ffe333%22%2C%22font%22%3A%22black%22%7D}&format=png&mode=basic&term_data_type=json	metal ion binding [GO:0046872]; RNA binding [GO:0003723]; rRNA binding [GO:0019843]; structural constituent of ribosome [GO:0003735]	GO:0003674;GO:0003676;GO:0003723;GO:0003735;GO:0005198;GO:0005488;GO:0005575;GO:0005622;GO:0005840;GO:0006412;GO:0006518;GO:0006807;GO:0008150;GO:0008152;GO:0009058;GO:0009059;GO:0009987;GO:0019538;GO:0019843;GO:0034641;GO:0034645;GO:0043043;GO:0043167;GO:0043169;GO:0043170;GO:0043226;GO:0043228;GO:0043229;GO:0043232;GO:0043603;GO:0043604;GO:0044237;GO:0044238;GO:0044249;GO:0044260;GO:0044271;GO:…	http://amigo.geneontology.org/visualize?term_data_type=json&mode=amigo&term_data={%22GO%3A0046872%22%3A%7B%22fill%22%3A%22%23ffe333%22%2C%22font%22%3A%22black%22%7D,%22GO%3A0003723%22%3A%7B%22fill%22%3A%22%23ffe333%22%2C%22font%22%3A%22black%22%7D,%22GO%3A0019843%22%3A%7B%22fill%22%3A%22%23ffe333%22%2C%22font%22%3A%22black%22%7D,%22GO%3A0003735%22%3A%7B%22fill%22%3A%22%23ffe333%22%2C%22font%22%3A…	cytoplasmic translation [GO:0002181]	GO:0002181;GO:0006412;GO:0006518;GO:0006807;GO:0008150;GO:0008152;GO:0009058;GO:0009059;GO:0009987;GO:0010467;GO:0019538;GO:0034641;GO:0034645;GO:0043043;GO:0043170;GO:0043603;GO:0043604;GO:0044237;GO:0044238;GO:0044249;GO:0044260;GO:0044271;GO:0071704;GO:1901564;GO:1901566;GO:1901576	http://amigo.geneontology.org/visualize?term_data_type=json&mode=amigo&term_data={%22GO%3A0002181%22%3A%7B%22fill%22%3A%22%23ffe333%22%2C%22font%22%3A%22black%22%7D}&format=png&mode=basic&term_data_type=json
>sp|Q9Y115|UN93L_DROME UNC93-like protein OS=Drosophila melanogaster OX=7227 GN=CG4928 PE=2 SV=1	sp|Q9Y115|UN93L_DROME	CG4928	58683	1	2.42	1	0	sp|Q9Y115|UN93L_DROME		1	1			0	1			322119	128237			322119	128237		0	1.45475e+06	639736	10000	10000	1.45475e+06	639736	0.443582		Q9Y115	UN93L_DROME	UNC93-like protein	---	---	Drosophila melanogaster (Fruit fly)	Muscle Contraction	integral component of membrane [GO:0016021]; plasma membrane [GO:0005886]; striated muscle dense body [GO:0055120]	GO:0005575;GO:0005622;GO:0005737;GO:0005886;GO:0016020;GO:0016021;GO:0031224;GO:0043226;GO:0043228;GO:0043229;GO:0043232;GO:0043292;GO:0055120;GO:0071944;GO:0099080;GO:0099081;GO:0099512;GO:0110165	http://amigo.geneontology.org/visualize?term_data_type=json&mode=amigo&term_data={%22GO%3A0016021%22%3A%7B%22fill%22%3A%22%23ffe333%22%2C%22font%22%3A%22black%22%7D,%22GO%3A0005886%22%3A%7B%22fill%22%3A%22%23ffe333%22%2C%22font%22%3A%22black%22%7D,%22GO%3A0055120%22%3A%7B%22fill%22%3A%22%23ffe333%22%2C%22font%22%3A%22black%22%7D}&format=png&mode=basic&term_data_type=json	potassium channel regulator activity [GO:0015459]	GO:0003674;GO:0005215;GO:0005216;GO:0005261;GO:0005267;GO:0006810;GO:0006811;GO:0006812;GO:0006813;GO:0008150;GO:0008324;GO:0009987;GO:0015075;GO:0015079;GO:0015267;GO:0015318;GO:0015459;GO:0016247;GO:0022803;GO:0022857;GO:0022890;GO:0030001;GO:0034220;GO:0046873;GO:0051179;GO:0051234;GO:0055085;GO:0071805;GO:0098655;GO:0098660;GO:0098662;GO:0098772;GO:0099106	http://amigo.geneontology.org/visualize?term_data_type=json&mode=amigo&term_data={%22GO%3A0015459%22%3A%7B%22fill%22%3A%22%23ffe333%22%2C%22font%22%3A%22black%22%7D}&format=png&mode=basic&term_data_type=json	regulation of muscle contraction [GO:0006937]; regulation of potassium ion transport [GO:0043266]	GO:0003008;GO:0003012;GO:0006810;GO:0006811;GO:0006812;GO:0006813;GO:0006936;GO:0006937;GO:0008150;GO:0010959;GO:0030001;GO:0032501;GO:0032879;GO:0043266;GO:0043269;GO:0044057;GO:0050789;GO:0051049;GO:0051179;GO:0051234;GO:0051239;GO:0065007;GO:0090257	http://amigo.geneontology.org/visualize?term_data_type=json&mode=amigo&term_data={%22GO%3A0006937%22%3A%7B%22fill%22%3A%22%23ffe333%22%2C%22font%22%3A%22black%22%7D,%22GO%3A0043266%22%3A%7B%22fill%22%3A%22%23ffe333%22%2C%22font%22%3A%22black%22%7D}&format=png&mode=basic&term_data_type=json
>sp|B4KYX8|PLK4_DROMO Serine/threonine-protein kinase PLK4 OS=Drosophila mojavensis OX=7230 GN=SAK PE=3 SV=1	sp|B4KYX8|PLK4_DROMO	SAK	87222	1	1.16	1	0	sp|B4KYX8|PLK4_DROMO		1	1	1	0		0	2617305	346835		88369.1	2617305	346835		88369.1	2617305	726010	0	440846	2617305	726010	10000	440846	0.444127		B4KYX8	PLK4_DROMO	Serine/threonine-protein kinase PLK4 (EC 2.7.11.21) (Polo-like kinase 4) (PLK-4) (Serine/threonine-protein kinase SAK)	SAK	---	Drosophila mojavensis (Fruit fly)	Muscle Contraction; Not relevant	centriole [GO:0005814]; cytoplasm [GO:0005737]	GO:0005575;GO:0005622;GO:0005737;GO:0005814;GO:0005815;GO:0005856;GO:0015630;GO:0043226;GO:0043228;GO:0043229;GO:0043232;GO:0110165	http://amigo.geneontology.org/visualize?term_data_type=json&mode=amigo&term_data={%22GO%3A0005814%22%3A%7B%22fill%22%3A%22%23ffe333%22%2C%22font%22%3A%22black%22%7D,%22GO%3A0005737%22%3A%7B%22fill%22%3A%22%23ffe333%22%2C%22font%22%3A%22black%22%7D}&format=png&mode=basic&term_data_type=json	ATP binding [GO:0005524]; protein serine/threonine/tyrosine kinase activity [GO:0004712]; protein serine/threonine kinase activity [GO:0004674]; protein serine kinase activity [GO:0106310]	GO:0000166;GO:0003674;GO:0003824;GO:0004672;GO:0004674;GO:0004712;GO:0005488;GO:0005524;GO:0016301;GO:0016740;GO:0016772;GO:0016773;GO:0017076;GO:0030554;GO:0032553;GO:0032555;GO:0032559;GO:0035639;GO:0036094;GO:0043167;GO:0043168;GO:0097159;GO:0097367;GO:0106310;GO:0140096;GO:1901265;GO:1901363	http://amigo.geneontology.org/visualize?term_data_type=json&mode=amigo&term_data={%22GO%3A0005524%22%3A%7B%22fill%22%3A%22%23ffe333%22%2C%22font%22%3A%22black%22%7D,%22GO%3A0004712%22%3A%7B%22fill%22%3A%22%23ffe333%22%2C%22font%22%3A%22black%22%7D,%22GO%3A0004674%22%3A%7B%22fill%22%3A%22%23ffe333%22%2C%22font%22%3A%22black%22%7D,%22GO%3A0106310%22%3A%7B%22fill%22%3A%22%23ffe333%22%2C%22font%22%3A…	centriole replication [GO:0007099]	GO:0000226;GO:0006996;GO:0007010;GO:0007017;GO:0007049;GO:0007098;GO:0007099;GO:0008150;GO:0009987;GO:0016043;GO:0022402;GO:0022607;GO:0031023;GO:0044085;GO:0051298;GO:0070925;GO:0071840;GO:0098534;GO:0140694	http://amigo.geneontology.org/visualize?term_data_type=json&mode=amigo&term_data={%22GO%3A0007099%22%3A%7B%22fill%22%3A%22%23ffe333%22%2C%22font%22%3A%22black%22%7D}&format=png&mode=basic&term_data_type=json
>sp|Q9VLV5|RUXE_DROME Probable small nuclear ribonucleoprotein E OS=Drosophila melanogaster OX=7227 GN=SmE PE=1 SV=1	sp|Q9VLV5|RUXE_DROME	SmE	11096	2	15.96	2	0	sp|Q9VLV5|RUXE_DROME		3	3			3	1			459098	186876			459098	186876		0	2.07337e+06	932269	10000	10000	2.07337e+06	932269	0.452281		Q9VLV5	RUXE_DROME	Probable small nuclear ribonucleoprotein E (snRNP-E) (Sm protein E) (Sm-E) (SmE)	SmE	---	Drosophila melanogaster (Fruit fly)	Not relevant; Protein Metabolism	catalytic step 2 spliceosome [GO:0071013]; cytosol [GO:0005829]; nucleus [GO:0005634]; precatalytic spliceosome [GO:0071011]; small nuclear ribonucleoprotein complex [GO:0030532]; spliceosomal complex [GO:0005681]; U1 snRNP [GO:0005685]; U2 snRNP [GO:0005686]; U4/U6 x U5 tri-snRNP complex [GO:0046540]; U4 snRNP [GO:0005687]; U5 snRNP [GO:0005682]	GO:0005575;GO:0005622;GO:0005634;GO:0005681;GO:0005682;GO:0005685;GO:0005686;GO:0005687;GO:0005737;GO:0005829;GO:0030532;GO:0032991;GO:0043226;GO:0043227;GO:0043229;GO:0043231;GO:0046540;GO:0071011;GO:0071013;GO:0097525;GO:0097526;GO:0110165;GO:0120114;GO:0140513;GO:1902494;GO:1990904	http://amigo.geneontology.org/visualize?term_data_type=json&mode=amigo&term_data={%22GO%3A0071013%22%3A%7B%22fill%22%3A%22%23ffe333%22%2C%22font%22%3A%22black%22%7D,%22GO%3A0005829%22%3A%7B%22fill%22%3A%22%23ffe333%22%2C%22font%22%3A%22black%22%7D,%22GO%3A0005634%22%3A%7B%22fill%22%3A%22%23ffe333%22%2C%22font%22%3A%22black%22%7D,%22GO%3A0071011%22%3A%7B%22fill%22%3A%22%23ffe333%22%2C%22font%22%3A…	RNA binding [GO:0003723]	GO:0003674;GO:0003676;GO:0003723;GO:0005488;GO:0097159;GO:1901363	http://amigo.geneontology.org/visualize?term_data_type=json&mode=amigo&term_data={%22GO%3A0003723%22%3A%7B%22fill%22%3A%22%23ffe333%22%2C%22font%22%3A%22black%22%7D}&format=png&mode=basic&term_data_type=json	mRNA splicing, via spliceosome [GO:0000398]; spliceosomal snRNP assembly [GO:0000387]	GO:0000375;GO:0000377;GO:0000387;GO:0000398;GO:0006139;GO:0006396;GO:0006397;GO:0006725;GO:0006807;GO:0008150;GO:0008152;GO:0008380;GO:0009987;GO:0010467;GO:0016043;GO:0016070;GO:0016071;GO:0022607;GO:0022613;GO:0022618;GO:0034641;GO:0043170;GO:0043933;GO:0044085;GO:0044237;GO:0044238;GO:0046483;GO:0065003;GO:0071704;GO:0071826;GO:0071840;GO:0090304;GO:1901360	http://amigo.geneontology.org/visualize?term_data_type=json&mode=amigo&term_data={%22GO%3A0000398%22%3A%7B%22fill%22%3A%22%23ffe333%22%2C%22font%22%3A%22black%22%7D,%22GO%3A0000387%22%3A%7B%22fill%22%3A%22%23ffe333%22%2C%22font%22%3A%22black%22%7D}&format=png&mode=basic&term_data_type=json
>sp|Q9VXY7|LSD2_DROME Lipid storage droplets surface-binding protein 2 OS=Drosophila melanogaster OX=7227 GN=Lsd-2 PE=1 SV=1	sp|Q9VXY7|LSD2_DROME	Lsd-2	38229	3	10.51	3	0	sp|Q9VXY7|LSD2_DROME		7	7	0	2	4	0	691024	722080	648810	33702.4	691024	722080	648810	33702.4	691024	1.51149e+06	2.93014e+06	168131	691024	1.51149e+06	2.93014e+06	168131	0.463833		Q9VXY7	LSD2_DROME	Lipid storage droplets surface-binding protein 2 (Lsd2)	Lsd-2	---	Drosophila melanogaster (Fruit fly)	Lipid metabolism; Not relevant	cytosol [GO:0005829]; lipid droplet [GO:0005811]	GO:0005575;GO:0005622;GO:0005737;GO:0005811;GO:0005829;GO:0043226;GO:0043228;GO:0043229;GO:0043232;GO:0110165	http://amigo.geneontology.org/visualize?term_data_type=json&mode=amigo&term_data={%22GO%3A0005829%22%3A%7B%22fill%22%3A%22%23ffe333%22%2C%22font%22%3A%22black%22%7D,%22GO%3A0005811%22%3A%7B%22fill%22%3A%22%23ffe333%22%2C%22font%22%3A%22black%22%7D}&format=png&mode=basic&term_data_type=json	---	---	---	lipid droplet organization [GO:0034389]; lipid droplet transport along microtubule [GO:0031887]; lipid storage [GO:0019915]; lipid transport [GO:0006869]; negative regulation of lipid catabolic process [GO:0050995]; positive regulation of sequestering of triglyceride [GO:0010890]; regulation of transport [GO:0051049]; sequestering of triglyceride [GO:0030730]	GO:0005575;GO:0005622;GO:0006629;GO:0006810;GO:0006869;GO:0006996;GO:0007017;GO:0007018;GO:0008150;GO:0008152;GO:0009056;GO:0009892;GO:0009894;GO:0009895;GO:0009987;GO:0010876;GO:0010883;GO:0010884;GO:0010889;GO:0010890;GO:0010970;GO:0016042;GO:0016043;GO:0019216;GO:0019222;GO:0019915;GO:0030705;GO:0030730;GO:0031887;GO:0032879;GO:0033036;GO:0034389;GO:0044238;GO:0045833;GO:0046907;GO:0048518;GO:…	http://amigo.geneontology.org/visualize?term_data_type=json&mode=amigo&term_data={%22GO%3A0034389%22%3A%7B%22fill%22%3A%22%23ffe333%22%2C%22font%22%3A%22black%22%7D,%22GO%3A0031887%22%3A%7B%22fill%22%3A%22%23ffe333%22%2C%22font%22%3A%22black%22%7D,%22GO%3A0019915%22%3A%7B%22fill%22%3A%22%23ffe333%22%2C%22font%22%3A%22black%22%7D,%22GO%3A0006869%22%3A%7B%22fill%22%3A%22%23ffe333%22%2C%22font%22%3A…
>sp|Q9VXK0|NIPSN_DROME Protein NipSnap OS=Drosophila melanogaster OX=7227 GN=Nipsnap PE=2 SV=2	sp|Q9VXK0|NIPSN_DROME	Nipsnap	31965	1	3.3	1	0	sp|Q9VXK0|NIPSN_DROME		1	1			1	0			181128	75575.5			181128	75575.5		0	818007	377023	10000	10000	818007	377023	0.467415		Q9VXK0	NIPSN_DROME	Protein NipSnap	Nipsnap	---	Drosophila melanogaster (Fruit fly)	Energy metabolism; Mitochondrion; Respiratory chain	mitochondrial outer membrane [GO:0005741]; mitochondrion [GO:0005739]	GO:0005575;GO:0005622;GO:0005737;GO:0005739;GO:0005740;GO:0005741;GO:0016020;GO:0019867;GO:0031090;GO:0031966;GO:0031967;GO:0031968;GO:0031975;GO:0043226;GO:0043227;GO:0043229;GO:0043231;GO:0098588;GO:0110165	http://amigo.geneontology.org/visualize?term_data_type=json&mode=amigo&term_data={%22GO%3A0005741%22%3A%7B%22fill%22%3A%22%23ffe333%22%2C%22font%22%3A%22black%22%7D,%22GO%3A0005739%22%3A%7B%22fill%22%3A%22%23ffe333%22%2C%22font%22%3A%22black%22%7D}&format=png&mode=basic&term_data_type=json	---	---	---	mitochondrion organization [GO:0007005]; oxidative phosphorylation [GO:0006119]	GO:0006091;GO:0006119;GO:0006996;GO:0007005;GO:0008150;GO:0008152;GO:0009060;GO:0009987;GO:0015980;GO:0016043;GO:0044237;GO:0045333;GO:0071840	http://amigo.geneontology.org/visualize?term_data_type=json&mode=amigo&term_data={%22GO%3A0007005%22%3A%7B%22fill%22%3A%22%23ffe333%22%2C%22font%22%3A%22black%22%7D,%22GO%3A0006119%22%3A%7B%22fill%22%3A%22%23ffe333%22%2C%22font%22%3A%22black%22%7D}&format=png&mode=basic&term_data_type=json
>sp|P09180|RL4_DROME 60S ribosomal protein L4 OS=Drosophila melanogaster OX=7227 GN=RpL4 PE=1 SV=2	sp|P09180|RL4_DROME	RpL4	45026	3	11.97	3	0	sp|P09180|RL4_DROME	sp|P36578|RL4_HUMAN	4	4			2	2			2.91783e+06	1.2403e+06			2.91783e+06	1.2403e+06		0	1.31774e+07	6.1875e+06	10000	10000	1.31774e+07	6.1875e+06	0.469955		P09180	RL4_DROME	60S ribosomal protein L4 (L1)	RpL4	RpL1	Drosophila melanogaster (Fruit fly)	Protein Metabolism	cytosolic large ribosomal subunit [GO:0022625]; cytosolic ribosome [GO:0022626]	GO:0005575;GO:0005622;GO:0005737;GO:0005829;GO:0005840;GO:0015934;GO:0022625;GO:0022626;GO:0032991;GO:0043226;GO:0043228;GO:0043229;GO:0043232;GO:0044391;GO:0110165;GO:1990904	http://amigo.geneontology.org/visualize?term_data_type=json&mode=amigo&term_data={%22GO%3A0022625%22%3A%7B%22fill%22%3A%22%23ffe333%22%2C%22font%22%3A%22black%22%7D,%22GO%3A0022626%22%3A%7B%22fill%22%3A%22%23ffe333%22%2C%22font%22%3A%22black%22%7D}&format=png&mode=basic&term_data_type=json	RNA binding [GO:0003723]; structural constituent of ribosome [GO:0003735]	GO:0003674;GO:0003676;GO:0003723;GO:0003735;GO:0005198;GO:0005488;GO:0005575;GO:0005622;GO:0005840;GO:0006412;GO:0006518;GO:0006807;GO:0008150;GO:0008152;GO:0009058;GO:0009059;GO:0009987;GO:0019538;GO:0034641;GO:0034645;GO:0043043;GO:0043170;GO:0043226;GO:0043228;GO:0043229;GO:0043232;GO:0043603;GO:0043604;GO:0044237;GO:0044238;GO:0044249;GO:0044260;GO:0044271;GO:0071704;GO:0097159;GO:0110165;GO:…	http://amigo.geneontology.org/visualize?term_data_type=json&mode=amigo&term_data={%22GO%3A0003723%22%3A%7B%22fill%22%3A%22%23ffe333%22%2C%22font%22%3A%22black%22%7D,%22GO%3A0003735%22%3A%7B%22fill%22%3A%22%23ffe333%22%2C%22font%22%3A%22black%22%7D}&format=png&mode=basic&term_data_type=json	cytoplasmic translation [GO:0002181]	GO:0002181;GO:0006412;GO:0006518;GO:0006807;GO:0008150;GO:0008152;GO:0009058;GO:0009059;GO:0009987;GO:0010467;GO:0019538;GO:0034641;GO:0034645;GO:0043043;GO:0043170;GO:0043603;GO:0043604;GO:0044237;GO:0044238;GO:0044249;GO:0044260;GO:0044271;GO:0071704;GO:1901564;GO:1901566;GO:1901576	http://amigo.geneontology.org/visualize?term_data_type=json&mode=amigo&term_data={%22GO%3A0002181%22%3A%7B%22fill%22%3A%22%23ffe333%22%2C%22font%22%3A%22black%22%7D}&format=png&mode=basic&term_data_type=json
>sp|P52302|MBN_DROME Protein lethal(3)malignant blood neoplasm 1 OS=Drosophila melanogaster OX=7227 GN=l(3)mbn PE=2 SV=2	sp|P52302|MBN_DROME	l(3)mbn	67144	4	9.8	4	0	sp|P52302|MBN_DROME		4	4	0	1	3	0	2338228	810259	463747	82629.1	2338228	810259	463747	82629.1	2338228	1.69607e+06	2.09437e+06	412211	2338228	1.69607e+06	2.09437e+06	412211	0.475631		P52302	MBN_DROME	Protein lethal(3)malignant blood neoplasm 1 (Mbn(83))	l(3)mbn	l(3)mbn-1	Drosophila melanogaster (Fruit fly)	Not relevant	chitin-based extracellular matrix [GO:0062129]; perinuclear region of cytoplasm [GO:0048471]; plasma membrane [GO:0005886]	GO:0005575;GO:0005622;GO:0005737;GO:0005886;GO:0016020;GO:0030312;GO:0031012;GO:0048471;GO:0062129;GO:0071944;GO:0110165	http://amigo.geneontology.org/visualize?term_data_type=json&mode=amigo&term_data={%22GO%3A0062129%22%3A%7B%22fill%22%3A%22%23ffe333%22%2C%22font%22%3A%22black%22%7D,%22GO%3A0048471%22%3A%7B%22fill%22%3A%22%23ffe333%22%2C%22font%22%3A%22black%22%7D,%22GO%3A0005886%22%3A%7B%22fill%22%3A%22%23ffe333%22%2C%22font%22%3A%22black%22%7D}&format=png&mode=basic&term_data_type=json	structural constituent of chitin-based larval cuticle [GO:0008010]	GO:0003674;GO:0005198;GO:0005214;GO:0008010;GO:0042302	http://amigo.geneontology.org/visualize?term_data_type=json&mode=amigo&term_data={%22GO%3A0008010%22%3A%7B%22fill%22%3A%22%23ffe333%22%2C%22font%22%3A%22black%22%7D}&format=png&mode=basic&term_data_type=json	chitin-based cuticle development [GO:0040003]	GO:0007275;GO:0008150;GO:0032501;GO:0032502;GO:0040003;GO:0042335;GO:0048856	http://amigo.geneontology.org/visualize?term_data_type=json&mode=amigo&term_data={%22GO%3A0040003%22%3A%7B%22fill%22%3A%22%23ffe333%22%2C%22font%22%3A%22black%22%7D}&format=png&mode=basic&term_data_type=json
>sp|P14318|MP20_DROME Muscle-specific protein 20 OS=Drosophila melanogaster OX=7227 GN=Mp20 PE=2 SV=2	sp|P14318|MP20_DROME	Mp20	20190	3	18.48	3	0	sp|P14318|MP20_DROME		4	4	1	2	1	0	4971281	1.22914e+06	557047	198951	4971281	1.22914e+06	557047	198951	4971281	2.57288e+06	2.51572e+06	992505	4971281	2.57288e+06	2.51572e+06	992505	0.47621		P14318	MP20_DROME	Muscle-specific protein 20	Mp20	Tpn	Drosophila melanogaster (Fruit fly)	Cytoskeleton; Not relevant	cytoplasm [GO:0005737]; cytoskeleton [GO:0005856]	GO:0005575;GO:0005622;GO:0005737;GO:0005856;GO:0043226;GO:0043228;GO:0043229;GO:0043232;GO:0110165	http://amigo.geneontology.org/visualize?term_data_type=json&mode=amigo&term_data={%22GO%3A0005737%22%3A%7B%22fill%22%3A%22%23ffe333%22%2C%22font%22%3A%22black%22%7D,%22GO%3A0005856%22%3A%7B%22fill%22%3A%22%23ffe333%22%2C%22font%22%3A%22black%22%7D}&format=png&mode=basic&term_data_type=json	---	---	---	myoblast fusion [GO:0007520]; regulation of myoblast fusion [GO:1901739]	GO:0000768;GO:0006949;GO:0007520;GO:0008150;GO:0009653;GO:0009987;GO:0014902;GO:0016043;GO:0030154;GO:0032502;GO:0042692;GO:0048646;GO:0048856;GO:0048869;GO:0050789;GO:0050793;GO:0050794;GO:0051128;GO:0051146;GO:0060142;GO:0061061;GO:0065007;GO:0071840;GO:0140253;GO:1901739	http://amigo.geneontology.org/visualize?term_data_type=json&mode=amigo&term_data={%22GO%3A0007520%22%3A%7B%22fill%22%3A%22%23ffe333%22%2C%22font%22%3A%22black%22%7D,%22GO%3A1901739%22%3A%7B%22fill%22%3A%22%23ffe333%22%2C%22font%22%3A%22black%22%7D}&format=png&mode=basic&term_data_type=json
>sp|P62152|CALM_DROME Calmodulin OS=Drosophila melanogaster OX=7227 GN=Cam PE=1 SV=2	sp|P62152|CALM_DROME	Cam	16811	3	28.86	3	0	sp|P62152|CALM_DROME		3	3			2	1			1.74091e+06	750256			1.74091e+06	750256		0	7.86225e+06	3.7428e+06	10000	10000	7.86225e+06	3.7428e+06	0.476712		P62152	CALM_DROME	Calmodulin (CaM)	Cam	---	Drosophila melanogaster (Fruit fly)	Cytoskeleton; Muscle Contraction; Not relevant; Protein Metabolism	cell cortex [GO:0005938]; centriole [GO:0005814]; centrosome [GO:0005813]; cytoplasm [GO:0005737]; cytosol [GO:0005829]; midbody [GO:0030496]; mitotic spindle [GO:0072686]; mitotic spindle pole [GO:0097431]; myosin V complex [GO:0031475]; myosin VI complex [GO:0031476]; myosin VII complex [GO:0031477]; nucleoplasm [GO:0005654]; rhabdomere [GO:0016028]; spindle [GO:0005819]	GO:0000922;GO:0005575;GO:0005622;GO:0005634;GO:0005654;GO:0005737;GO:0005813;GO:0005814;GO:0005815;GO:0005819;GO:0005829;GO:0005856;GO:0005938;GO:0015629;GO:0015630;GO:0016028;GO:0016459;GO:0016461;GO:0030496;GO:0031475;GO:0031476;GO:0031477;GO:0031974;GO:0031981;GO:0032991;GO:0042995;GO:0043226;GO:0043227;GO:0043228;GO:0043229;GO:0043231;GO:0043232;GO:0043233;GO:0070013;GO:0071944;GO:0072686;GO:…	http://amigo.geneontology.org/visualize?term_data_type=json&mode=amigo&term_data={%22GO%3A0005938%22%3A%7B%22fill%22%3A%22%23ffe333%22%2C%22font%22%3A%22black%22%7D,%22GO%3A0005814%22%3A%7B%22fill%22%3A%22%23ffe333%22%2C%22font%22%3A%22black%22%7D,%22GO%3A0005813%22%3A%7B%22fill%22%3A%22%23ffe333%22%2C%22font%22%3A%22black%22%7D,%22GO%3A0005737%22%3A%7B%22fill%22%3A%22%23ffe333%22%2C%22font%22%3A…	calcium ion binding [GO:0005509]; enzyme regulator activity [GO:0030234]; myosin heavy chain binding [GO:0032036]; myosin V binding [GO:0031489]; myosin VI head/neck binding [GO:0070855]	GO:0003674;GO:0003824;GO:0005488;GO:0005509;GO:0005515;GO:0008092;GO:0008150;GO:0017022;GO:0030234;GO:0031489;GO:0032028;GO:0032036;GO:0043167;GO:0043169;GO:0046872;GO:0050790;GO:0065007;GO:0065009;GO:0070853;GO:0070854;GO:0070855;GO:0098772	http://amigo.geneontology.org/visualize?term_data_type=json&mode=amigo&term_data={%22GO%3A0005509%22%3A%7B%22fill%22%3A%22%23ffe333%22%2C%22font%22%3A%22black%22%7D,%22GO%3A0030234%22%3A%7B%22fill%22%3A%22%23ffe333%22%2C%22font%22%3A%22black%22%7D,%22GO%3A0032036%22%3A%7B%22fill%22%3A%22%23ffe333%22%2C%22font%22%3A%22black%22%7D,%22GO%3A0031489%22%3A%7B%22fill%22%3A%22%23ffe333%22%2C%22font%22%3A…	actin filament-based movement [GO:0030048]; adaptation of rhodopsin mediated signaling [GO:0016062]; calcium-mediated signaling [GO:0019722]; cellular response to ethanol [GO:0071361]; centriole replication [GO:0007099]; deactivation of rhodopsin mediated signaling [GO:0016059]; kinetochore organization [GO:0051383]; metarhodopsin inactivation [GO:0016060]; muscle cell cellular homeostasis [GO:00…	GO:0000226;GO:0000902;GO:0000904;GO:0001654;GO:0001745;GO:0001751;GO:0001754;GO:0002165;GO:0003008;GO:0003674;GO:0005215;GO:0005216;GO:0005261;GO:0005575;GO:0005622;GO:0006468;GO:0006793;GO:0006796;GO:0006807;GO:0006810;GO:0006811;GO:0006812;GO:0006935;GO:0006996;GO:0007010;GO:0007017;GO:0007049;GO:0007098;GO:0007099;GO:0007154;GO:0007165;GO:0007186;GO:0007275;GO:0007399;GO:0007409;GO:0007411;GO:…	http://amigo.geneontology.org/visualize?term_data_type=json&mode=amigo&term_data={%22GO%3A0030048%22%3A%7B%22fill%22%3A%22%23ffe333%22%2C%22font%22%3A%22black%22%7D,%22GO%3A0016062%22%3A%7B%22fill%22%3A%22%23ffe333%22%2C%22font%22%3A%22black%22%7D,%22GO%3A0019722%22%3A%7B%22fill%22%3A%22%23ffe333%22%2C%22font%22%3A%22black%22%7D,%22GO%3A0071361%22%3A%7B%22fill%22%3A%22%23ffe333%22%2C%22font%22%3A…
>sp|P25843|PROF_DROME Profilin OS=Drosophila melanogaster OX=7227 GN=chic PE=1 SV=1	sp|P25843|PROF_DROME	chic	13723	2	26.98	2	0	sp|P25843|PROF_DROME		6	6	1	1	2	1	4639576	1.18273e+06	1.10003e+06	423432	4639576	1.18273e+06	1.10003e+06	423432	4639576	2.47574e+06	4.96792e+06	2.11237e+06	4639576	2.47574e+06	4.96792e+06	2.11237e+06	0.477556		P25843	PROF_DROME	Profilin (Protein chickadee)	chic	chi	Drosophila melanogaster (Fruit fly)	Cytoskeleton; Growth; Immune response; Not relevant	cell cortex [GO:0005938]; cytoplasm [GO:0005737]; cytoskeleton [GO:0005856]; neuron projection [GO:0043005]; perinuclear region of cytoplasm [GO:0048471]	GO:0005575;GO:0005622;GO:0005737;GO:0005856;GO:0005938;GO:0042995;GO:0043005;GO:0043226;GO:0043228;GO:0043229;GO:0043232;GO:0048471;GO:0071944;GO:0110165;GO:0120025	http://amigo.geneontology.org/visualize?term_data_type=json&mode=amigo&term_data={%22GO%3A0005938%22%3A%7B%22fill%22%3A%22%23ffe333%22%2C%22font%22%3A%22black%22%7D,%22GO%3A0005737%22%3A%7B%22fill%22%3A%22%23ffe333%22%2C%22font%22%3A%22black%22%7D,%22GO%3A0005856%22%3A%7B%22fill%22%3A%22%23ffe333%22%2C%22font%22%3A%22black%22%7D,%22GO%3A0043005%22%3A%7B%22fill%22%3A%22%23ffe333%22%2C%22font%22%3A…	actin monomer binding [GO:0003785]	GO:0003674;GO:0003779;GO:0003785;GO:0005488;GO:0005515;GO:0008092	http://amigo.geneontology.org/visualize?term_data_type=json&mode=amigo&term_data={%22GO%3A0003785%22%3A%7B%22fill%22%3A%22%23ffe333%22%2C%22font%22%3A%22black%22%7D}&format=png&mode=basic&term_data_type=json	actin filament organization [GO:0007015]; actin filament polymerization [GO:0030041]; actomyosin contractile ring assembly [GO:0000915]; brain development [GO:0007420]; cell morphogenesis [GO:0000902]; dorsal closure [GO:0007391]; histoblast morphogenesis [GO:0007488]; larval central nervous system remodeling [GO:0035193]; larval salivary gland morphogenesis [GO:0007436]; maintenance of protein l…	GO:0000003;GO:0000278;GO:0000281;GO:0000578;GO:0000902;GO:0000904;GO:0000910;GO:0000912;GO:0000915;GO:0001558;GO:0001700;GO:0002009;GO:0002164;GO:0002165;GO:0002168;GO:0003002;GO:0003006;GO:0006403;GO:0006810;GO:0006935;GO:0006950;GO:0006996;GO:0007010;GO:0007015;GO:0007028;GO:0007049;GO:0007275;GO:0007276;GO:0007281;GO:0007292;GO:0007300;GO:0007308;GO:0007309;GO:0007314;GO:0007315;GO:0007316;GO:…	http://amigo.geneontology.org/visualize?term_data_type=json&mode=amigo&term_data={%22GO%3A0007015%22%3A%7B%22fill%22%3A%22%23ffe333%22%2C%22font%22%3A%22black%22%7D,%22GO%3A0030041%22%3A%7B%22fill%22%3A%22%23ffe333%22%2C%22font%22%3A%22black%22%7D,%22GO%3A0000915%22%3A%7B%22fill%22%3A%22%23ffe333%22%2C%22font%22%3A%22black%22%7D,%22GO%3A0007420%22%3A%7B%22fill%22%3A%22%23ffe333%22%2C%22font%22%3A…
>sp|P41042|RS4_DROME 40S ribosomal protein S4 OS=Drosophila melanogaster OX=7227 GN=RpS4 PE=1 SV=2	sp|P41042|RS4_DROME	RpS4	29134	5	23.37	5	0	sp|P41042|RS4_DROME		11	11	3	0	5	3	7478112	3.32956e+06	2.91301e+06	578799	7478112	3.32956e+06	2.91301e+06	578799	7478112	6.96957e+06	1.31557e+07	2.88745e+06	7478112	6.96957e+06	1.31557e+07	2.88745e+06	0.477713		P41042	RS4_DROME	40S ribosomal protein S4	RpS4	RP4	Drosophila melanogaster (Fruit fly)	Protein Metabolism	cytosolic ribosome [GO:0022626]; cytosolic small ribosomal subunit [GO:0022627]	GO:0005575;GO:0005622;GO:0005737;GO:0005829;GO:0005840;GO:0015935;GO:0022626;GO:0022627;GO:0032991;GO:0043226;GO:0043228;GO:0043229;GO:0043232;GO:0044391;GO:0110165;GO:1990904	http://amigo.geneontology.org/visualize?term_data_type=json&mode=amigo&term_data={%22GO%3A0022626%22%3A%7B%22fill%22%3A%22%23ffe333%22%2C%22font%22%3A%22black%22%7D,%22GO%3A0022627%22%3A%7B%22fill%22%3A%22%23ffe333%22%2C%22font%22%3A%22black%22%7D}&format=png&mode=basic&term_data_type=json	RNA binding [GO:0003723]; rRNA binding [GO:0019843]; structural constituent of ribosome [GO:0003735]	GO:0003674;GO:0003676;GO:0003723;GO:0003735;GO:0005198;GO:0005488;GO:0005575;GO:0005622;GO:0005840;GO:0006412;GO:0006518;GO:0006807;GO:0008150;GO:0008152;GO:0009058;GO:0009059;GO:0009987;GO:0019538;GO:0019843;GO:0034641;GO:0034645;GO:0043043;GO:0043170;GO:0043226;GO:0043228;GO:0043229;GO:0043232;GO:0043603;GO:0043604;GO:0044237;GO:0044238;GO:0044249;GO:0044260;GO:0044271;GO:0071704;GO:0097159;GO:…	http://amigo.geneontology.org/visualize?term_data_type=json&mode=amigo&term_data={%22GO%3A0003723%22%3A%7B%22fill%22%3A%22%23ffe333%22%2C%22font%22%3A%22black%22%7D,%22GO%3A0019843%22%3A%7B%22fill%22%3A%22%23ffe333%22%2C%22font%22%3A%22black%22%7D,%22GO%3A0003735%22%3A%7B%22fill%22%3A%22%23ffe333%22%2C%22font%22%3A%22black%22%7D}&format=png&mode=basic&term_data_type=json	cytoplasmic translation [GO:0002181]; translation [GO:0006412]	GO:0002181;GO:0006412;GO:0006518;GO:0006807;GO:0008150;GO:0008152;GO:0009058;GO:0009059;GO:0009987;GO:0010467;GO:0019538;GO:0034641;GO:0034645;GO:0043043;GO:0043170;GO:0043603;GO:0043604;GO:0044237;GO:0044238;GO:0044249;GO:0044260;GO:0044271;GO:0071704;GO:1901564;GO:1901566;GO:1901576	http://amigo.geneontology.org/visualize?term_data_type=json&mode=amigo&term_data={%22GO%3A0002181%22%3A%7B%22fill%22%3A%22%23ffe333%22%2C%22font%22%3A%22black%22%7D,%22GO%3A0006412%22%3A%7B%22fill%22%3A%22%23ffe333%22%2C%22font%22%3A%22black%22%7D}&format=png&mode=basic&term_data_type=json
>sp|Q95029|CATL_DROME Cathepsin L OS=Drosophila melanogaster OX=7227 GN=Cp1 PE=2 SV=2	sp|Q95029|CATL_DROME	Cp1	41601	2	3.23	2	0	sp|Q95029|CATL_DROME		3	3	2	1	1		1054051	487328	241335		1054051	487328	241335		1054051	1.0201e+06	1.08991e+06	0	1054051	1.0201e+06	1.08991e+06	10000	0.480463		Q95029	CATL_DROME	Cathepsin L (EC 3.4.22.15) (Cysteine proteinase 1) [Cleaved into: Cathepsin L heavy chain; Cathepsin L light chain]	Cp1	fs(2)50Ca	Drosophila melanogaster (Fruit fly)	ECM remodeling; Immune response; Protein Metabolism	extracellular space [GO:0005615]; fusome [GO:0045169]; lysosome [GO:0005764]	GO:0000323;GO:0005575;GO:0005576;GO:0005615;GO:0005622;GO:0005737;GO:0005764;GO:0005773;GO:0043226;GO:0043227;GO:0043229;GO:0043231;GO:0045169;GO:0110165	http://amigo.geneontology.org/visualize?term_data_type=json&mode=amigo&term_data={%22GO%3A0005615%22%3A%7B%22fill%22%3A%22%23ffe333%22%2C%22font%22%3A%22black%22%7D,%22GO%3A0045169%22%3A%7B%22fill%22%3A%22%23ffe333%22%2C%22font%22%3A%22black%22%7D,%22GO%3A0005764%22%3A%7B%22fill%22%3A%22%23ffe333%22%2C%22font%22%3A%22black%22%7D}&format=png&mode=basic&term_data_type=json	cysteine-type endopeptidase activity [GO:0004197]; cysteine-type peptidase activity [GO:0008234]; peptidase activity [GO:0008233]	GO:0003674;GO:0003824;GO:0004175;GO:0004197;GO:0008233;GO:0008234;GO:0016787;GO:0140096	http://amigo.geneontology.org/visualize?term_data_type=json&mode=amigo&term_data={%22GO%3A0004197%22%3A%7B%22fill%22%3A%22%23ffe333%22%2C%22font%22%3A%22black%22%7D,%22GO%3A0008234%22%3A%7B%22fill%22%3A%22%23ffe333%22%2C%22font%22%3A%22black%22%7D,%22GO%3A0008233%22%3A%7B%22fill%22%3A%22%23ffe333%22%2C%22font%22%3A%22black%22%7D}&format=png&mode=basic&term_data_type=json	digestion [GO:0007586]; immune response [GO:0006955]; proteolysis [GO:0006508]; proteolysis involved in cellular protein catabolic process [GO:0051603]	GO:0002376;GO:0006508;GO:0006807;GO:0006955;GO:0007586;GO:0008150;GO:0008152;GO:0009056;GO:0009057;GO:0019538;GO:0030163;GO:0032501;GO:0043170;GO:0044238;GO:0050896;GO:0051603;GO:0071704;GO:1901564;GO:1901565;GO:1901575	http://amigo.geneontology.org/visualize?term_data_type=json&mode=amigo&term_data={%22GO%3A0007586%22%3A%7B%22fill%22%3A%22%23ffe333%22%2C%22font%22%3A%22black%22%7D,%22GO%3A0006955%22%3A%7B%22fill%22%3A%22%23ffe333%22%2C%22font%22%3A%22black%22%7D,%22GO%3A0006508%22%3A%7B%22fill%22%3A%22%23ffe333%22%2C%22font%22%3A%22black%22%7D,%22GO%3A0051603%22%3A%7B%22fill%22%3A%22%23ffe333%22%2C%22font%22%3A…
>sp|Q9XY35|QCR9_DROME Cytochrome b-c1 complex subunit 9 OS=Drosophila melanogaster OX=7227 GN=ox PE=3 SV=1	sp|Q9XY35|QCR9_DROME	ox	6294	1	27.27	1	0	sp|Q9XY35|QCR9_DROME		5	5	1		1	1	5.23422e+06		19783648	9110283	5.23422e+06		19783648	9110283	5.23422e+06	0	8.93465e+07	4.54484e+07	5.23422e+06	10000	8.93465e+07	4.54484e+07	0.480631		Q9XY35	QCR9_DROME	Cytochrome b-c1 complex subunit 9 (Complex III subunit 9) (Complex III subunit X) (Protein oxen) (Ubiquinol-cytochrome c reductase complex 6.3 kDa protein)	ox	Qcr10 Qcr9	Drosophila melanogaster (Fruit fly)	Mitochondrion	mitochondrial respiratory chain complex III [GO:0005750]	GO:0005575;GO:0005622;GO:0005737;GO:0005739;GO:0005740;GO:0005743;GO:0005746;GO:0005750;GO:0016020;GO:0016021;GO:0019866;GO:0031090;GO:0031224;GO:0031966;GO:0031967;GO:0031975;GO:0032991;GO:0043226;GO:0043227;GO:0043229;GO:0043231;GO:0045275;GO:0070069;GO:0070469;GO:0098796;GO:0098798;GO:0098800;GO:0098803;GO:0110165;GO:1902494;GO:1902495;GO:1990204;GO:1990351	http://amigo.geneontology.org/visualize?term_data_type=json&mode=amigo&term_data={%22GO%3A0005750%22%3A%7B%22fill%22%3A%22%23ffe333%22%2C%22font%22%3A%22black%22%7D}&format=png&mode=basic&term_data_type=json	---	---	---	mitochondrial electron transport, ubiquinol to cytochrome c [GO:0006122]	GO:0006091;GO:0006119;GO:0006122;GO:0008150;GO:0008152;GO:0009060;GO:0009987;GO:0015980;GO:0019646;GO:0022900;GO:0022904;GO:0042773;GO:0042775;GO:0044237;GO:0045333	http://amigo.geneontology.org/visualize?term_data_type=json&mode=amigo&term_data={%22GO%3A0006122%22%3A%7B%22fill%22%3A%22%23ffe333%22%2C%22font%22%3A%22black%22%7D}&format=png&mode=basic&term_data_type=json
>sp|Q9VIM5|ARPC2_DROME Actin-related protein 2/3 complex subunit 2 OS=Drosophila melanogaster OX=7227 GN=Arpc2 PE=2 SV=2	sp|Q9VIM5|ARPC2_DROME	Arpc2	35104	2	8.97	2	0	sp|Q9VIM5|ARPC2_DROME		4	4	2	1			381248	85481.7			381248	85481.7			381248	178934	0	0	381248	178934	10000	10000	0.482901		Q9VIM5	ARPC2_DROME	Actin-related protein 2/3 complex subunit 2 (Arp2/3 complex 34 kDa subunit) (p34-ARC)	Arpc2	Arc-p34	Drosophila melanogaster (Fruit fly)	Cytoskeleton; Growth; Muscle Contraction	apical cortex [GO:0045179]; Arp2/3 protein complex [GO:0005885]	GO:0005575;GO:0005622;GO:0005737;GO:0005856;GO:0005885;GO:0005938;GO:0015629;GO:0032991;GO:0043226;GO:0043228;GO:0043229;GO:0043232;GO:0045177;GO:0045179;GO:0071944;GO:0099568;GO:0099738;GO:0110165	http://amigo.geneontology.org/visualize?term_data_type=json&mode=amigo&term_data={%22GO%3A0045179%22%3A%7B%22fill%22%3A%22%23ffe333%22%2C%22font%22%3A%22black%22%7D,%22GO%3A0005885%22%3A%7B%22fill%22%3A%22%23ffe333%22%2C%22font%22%3A%22black%22%7D}&format=png&mode=basic&term_data_type=json	actin filament binding [GO:0051015]; structural constituent of cytoskeleton [GO:0005200]	GO:0003674;GO:0003779;GO:0005198;GO:0005200;GO:0005488;GO:0005515;GO:0005575;GO:0005622;GO:0005856;GO:0006996;GO:0007010;GO:0008092;GO:0008150;GO:0009987;GO:0016043;GO:0043226;GO:0043228;GO:0043229;GO:0043232;GO:0044877;GO:0051015;GO:0071840;GO:0110165	http://amigo.geneontology.org/visualize?term_data_type=json&mode=amigo&term_data={%22GO%3A0051015%22%3A%7B%22fill%22%3A%22%23ffe333%22%2C%22font%22%3A%22black%22%7D,%22GO%3A0005200%22%3A%7B%22fill%22%3A%22%23ffe333%22%2C%22font%22%3A%22black%22%7D}&format=png&mode=basic&term_data_type=json	actin filament polymerization [GO:0030041]; Arp2/3 complex-mediated actin nucleation [GO:0034314]; cell morphogenesis [GO:0000902]; cell projection assembly [GO:0030031]; cortical actin cytoskeleton organization [GO:0030866]; regulation of actin filament polymerization [GO:0030833]; regulation of cell shape [GO:0008360]	GO:0000902;GO:0006996;GO:0007010;GO:0007015;GO:0008064;GO:0008150;GO:0008154;GO:0008360;GO:0009653;GO:0009987;GO:0016043;GO:0022603;GO:0022604;GO:0022607;GO:0030029;GO:0030030;GO:0030031;GO:0030036;GO:0030041;GO:0030832;GO:0030833;GO:0030865;GO:0030866;GO:0032271;GO:0032502;GO:0032535;GO:0032956;GO:0032970;GO:0033043;GO:0034314;GO:0043254;GO:0043933;GO:0044085;GO:0044087;GO:0045010;GO:0048856;GO:…	http://amigo.geneontology.org/visualize?term_data_type=json&mode=amigo&term_data={%22GO%3A0030041%22%3A%7B%22fill%22%3A%22%23ffe333%22%2C%22font%22%3A%22black%22%7D,%22GO%3A0034314%22%3A%7B%22fill%22%3A%22%23ffe333%22%2C%22font%22%3A%22black%22%7D,%22GO%3A0000902%22%3A%7B%22fill%22%3A%22%23ffe333%22%2C%22font%22%3A%22black%22%7D,%22GO%3A0030031%22%3A%7B%22fill%22%3A%22%23ffe333%22%2C%22font%22%3A…
>sp|Q9VH69|RS29_DROME 40S ribosomal protein S29 OS=Drosophila melanogaster OX=7227 GN=RpS29 PE=1 SV=1	sp|Q9VH69|RS29_DROME	RpS29	6591	1	16.07	1	0	sp|Q9VH69|RS29_DROME		3	3	1	1	1		1.1955e+06	690139	400969		1.1955e+06	690139	400969		1.1955e+06	1.44463e+06	1.81085e+06	0	1.1955e+06	1.44463e+06	1.81085e+06	10000	0.483851		Q9VH69	RS29_DROME	40S ribosomal protein S29	RpS29	---	Drosophila melanogaster (Fruit fly)	Protein Metabolism	cytosolic ribosome [GO:0022626]; cytosolic small ribosomal subunit [GO:0022627]; polysomal ribosome [GO:0042788]; rough endoplasmic reticulum [GO:0005791]	GO:0005575;GO:0005622;GO:0005737;GO:0005783;GO:0005791;GO:0005829;GO:0005840;GO:0005844;GO:0012505;GO:0015935;GO:0022626;GO:0022627;GO:0032991;GO:0042788;GO:0043226;GO:0043227;GO:0043228;GO:0043229;GO:0043231;GO:0043232;GO:0044391;GO:0110165;GO:1990904	http://amigo.geneontology.org/visualize?term_data_type=json&mode=amigo&term_data={%22GO%3A0022626%22%3A%7B%22fill%22%3A%22%23ffe333%22%2C%22font%22%3A%22black%22%7D,%22GO%3A0022627%22%3A%7B%22fill%22%3A%22%23ffe333%22%2C%22font%22%3A%22black%22%7D,%22GO%3A0042788%22%3A%7B%22fill%22%3A%22%23ffe333%22%2C%22font%22%3A%22black%22%7D,%22GO%3A0005791%22%3A%7B%22fill%22%3A%22%23ffe333%22%2C%22font%22%3A…	structural constituent of ribosome [GO:0003735]; zinc ion binding [GO:0008270]	GO:0003674;GO:0003735;GO:0005198;GO:0005488;GO:0005575;GO:0005622;GO:0005840;GO:0006412;GO:0006518;GO:0006807;GO:0008150;GO:0008152;GO:0008270;GO:0009058;GO:0009059;GO:0009987;GO:0019538;GO:0034641;GO:0034645;GO:0043043;GO:0043167;GO:0043169;GO:0043170;GO:0043226;GO:0043228;GO:0043229;GO:0043232;GO:0043603;GO:0043604;GO:0044237;GO:0044238;GO:0044249;GO:0044260;GO:0044271;GO:0046872;GO:0046914;GO:…	http://amigo.geneontology.org/visualize?term_data_type=json&mode=amigo&term_data={%22GO%3A0003735%22%3A%7B%22fill%22%3A%22%23ffe333%22%2C%22font%22%3A%22black%22%7D,%22GO%3A0008270%22%3A%7B%22fill%22%3A%22%23ffe333%22%2C%22font%22%3A%22black%22%7D}&format=png&mode=basic&term_data_type=json	cytoplasmic translation [GO:0002181]	GO:0002181;GO:0006412;GO:0006518;GO:0006807;GO:0008150;GO:0008152;GO:0009058;GO:0009059;GO:0009987;GO:0010467;GO:0019538;GO:0034641;GO:0034645;GO:0043043;GO:0043170;GO:0043603;GO:0043604;GO:0044237;GO:0044238;GO:0044249;GO:0044260;GO:0044271;GO:0071704;GO:1901564;GO:1901566;GO:1901576	http://amigo.geneontology.org/visualize?term_data_type=json&mode=amigo&term_data={%22GO%3A0002181%22%3A%7B%22fill%22%3A%22%23ffe333%22%2C%22font%22%3A%22black%22%7D}&format=png&mode=basic&term_data_type=json
>sp|O46098|BCN92_DROME Protein bcn92 OS=Drosophila melanogaster OX=7227 GN=bcn92 PE=1 SV=1	sp|O46098|BCN92_DROME	bcn92	10962	1	14.13	1	0	sp|O46098|BCN92_DROME		1	1	1	0	0		479532	154469	46092.6		479532	154469	46092.6		479532	323342	208162	0	479532	323342	208162	10000	0.484724		O46098	BCN92_DROME	Protein bcn92	bcn92	Isd11	Drosophila melanogaster (Fruit fly)	Energy metabolism; Mitochondrion	L-cysteine desulfurase complex [GO:1990221]; mitochondrion [GO:0005739]	GO:0005575;GO:0005622;GO:0005737;GO:0005739;GO:0005829;GO:0032991;GO:0043226;GO:0043227;GO:0043229;GO:0043231;GO:0110165;GO:1902494;GO:1990221	http://amigo.geneontology.org/visualize?term_data_type=json&mode=amigo&term_data={%22GO%3A1990221%22%3A%7B%22fill%22%3A%22%23ffe333%22%2C%22font%22%3A%22black%22%7D,%22GO%3A0005739%22%3A%7B%22fill%22%3A%22%23ffe333%22%2C%22font%22%3A%22black%22%7D}&format=png&mode=basic&term_data_type=json	---	---	---	iron-sulfur cluster assembly [GO:0016226]	GO:0006790;GO:0008150;GO:0008152;GO:0009987;GO:0016043;GO:0016226;GO:0022607;GO:0031163;GO:0044085;GO:0044237;GO:0071840	http://amigo.geneontology.org/visualize?term_data_type=json&mode=amigo&term_data={%22GO%3A0016226%22%3A%7B%22fill%22%3A%22%23ffe333%22%2C%22font%22%3A%22black%22%7D}&format=png&mode=basic&term_data_type=json
>sp|P91929|NDUAA_DROME NADH dehydrogenase [ubiquinone] 1 alpha subcomplex subunit 10, mitochondrial OS=Drosophila melanogaster OX=7227 GN=ND-42 PE=1 SV=2	sp|P91929|NDUAA_DROME	ND-42	46898	4	13.02	4	0	sp|P91929|NDUAA_DROME		6	6	3	2	1	0	7730875	4226204	3756182	640233	7730875	4226204	3756182	640233	7730875	8.84646e+06	1.69636e+07	3.19393e+06	7730875	8.84646e+06	1.69636e+07	3.19393e+06	0.487574		P91929	NDUAA_DROME	NADH dehydrogenase [ubiquinone] 1 alpha subcomplex subunit 10, mitochondrial (Complex I-42kD) (CI-42kD) (NADH-ubiquinone oxidoreductase 42 kDa subunit)	ND-42	NdufA10	Drosophila melanogaster (Fruit fly)	Energy metabolism; Mitochondrion; Not relevant	cytoplasm [GO:0005737]; mitochondrial matrix [GO:0005759]; mitochondrial respiratory chain complex I [GO:0005747]; mitochondrion [GO:0005739]	GO:0005575;GO:0005622;GO:0005737;GO:0005739;GO:0005740;GO:0005743;GO:0005746;GO:0005747;GO:0005759;GO:0016020;GO:0016021;GO:0019866;GO:0030964;GO:0031090;GO:0031224;GO:0031966;GO:0031967;GO:0031974;GO:0031975;GO:0032991;GO:0043226;GO:0043227;GO:0043229;GO:0043231;GO:0043233;GO:0045271;GO:0070013;GO:0070469;GO:0098796;GO:0098798;GO:0098800;GO:0098803;GO:0110165;GO:1902494;GO:1902495;GO:1990204;GO:…	http://amigo.geneontology.org/visualize?term_data_type=json&mode=amigo&term_data={%22GO%3A0005737%22%3A%7B%22fill%22%3A%22%23ffe333%22%2C%22font%22%3A%22black%22%7D,%22GO%3A0005759%22%3A%7B%22fill%22%3A%22%23ffe333%22%2C%22font%22%3A%22black%22%7D,%22GO%3A0005747%22%3A%7B%22fill%22%3A%22%23ffe333%22%2C%22font%22%3A%22black%22%7D,%22GO%3A0005739%22%3A%7B%22fill%22%3A%22%23ffe333%22%2C%22font%22%3A…	---	---	---	mitochondrial electron transport, NADH to ubiquinone [GO:0006120]	GO:0006091;GO:0006119;GO:0006120;GO:0008150;GO:0008152;GO:0009060;GO:0009987;GO:0015980;GO:0019646;GO:0022900;GO:0022904;GO:0042773;GO:0042775;GO:0044237;GO:0045333	http://amigo.geneontology.org/visualize?term_data_type=json&mode=amigo&term_data={%22GO%3A0006120%22%3A%7B%22fill%22%3A%22%23ffe333%22%2C%22font%22%3A%22black%22%7D}&format=png&mode=basic&term_data_type=json
>sp|P05205|HP1_DROME Heterochromatin protein 1 OS=Drosophila melanogaster OX=7227 GN=Su(var)205 PE=1 SV=2	sp|P05205|HP1_DROME	Su(var)205	23185	2	16.99	2	0	sp|P05205|HP1_DROME		2	2	2	0			473216	107876			473216	107876			473216	225811	0	0	473216	225811	10000	10000	0.488003		P05205	HP1_DROME	Heterochromatin protein 1 (HP1) (Non-histone chromosomal protein C1A9 antigen)	Su(var)205	HP1	Drosophila melanogaster (Fruit fly)	Apoptosis; Cell cycle; Protein Metabolism; Protein metabolism; Telomere integrity	chromocenter [GO:0010369]; chromosome [GO:0005694]; chromosome, centromeric region [GO:0000775]; chromosome, telomeric region [GO:0000781]; condensed chromosome [GO:0000793]; condensed chromosome, centromeric region [GO:0000779]; euchromatin [GO:0000791]; heterochromatin [GO:0000792]; nucleoplasm [GO:0005654]; nucleus [GO:0005634]; pericentric heterochromatin [GO:0005721]; polytene chromosome [GO…	GO:0000775;GO:0000779;GO:0000781;GO:0000785;GO:0000791;GO:0000792;GO:0000793;GO:0005575;GO:0005622;GO:0005634;GO:0005654;GO:0005694;GO:0005700;GO:0005701;GO:0005703;GO:0005721;GO:0010369;GO:0031974;GO:0031981;GO:0043226;GO:0043227;GO:0043228;GO:0043229;GO:0043231;GO:0043232;GO:0043233;GO:0070013;GO:0098687;GO:0110165	http://amigo.geneontology.org/visualize?term_data_type=json&mode=amigo&term_data={%22GO%3A0010369%22%3A%7B%22fill%22%3A%22%23ffe333%22%2C%22font%22%3A%22black%22%7D,%22GO%3A0005694%22%3A%7B%22fill%22%3A%22%23ffe333%22%2C%22font%22%3A%22black%22%7D,%22GO%3A0000775%22%3A%7B%22fill%22%3A%22%23ffe333%22%2C%22font%22%3A%22black%22%7D,%22GO%3A0000781%22%3A%7B%22fill%22%3A%22%23ffe333%22%2C%22font%22%3A…	chromatin binding [GO:0003682]; histone binding [GO:0042393]; Hsp70 protein binding [GO:0030544]; methylated histone binding [GO:0035064]; mRNA binding [GO:0003729]; protein-containing complex binding [GO:0044877]; protein-macromolecule adaptor activity [GO:0030674]; rDNA binding [GO:0000182]; RNA binding [GO:0003723]; RNA polymerase binding [GO:0070063]; RNA polymerase II C-terminal domain bindi…	GO:0000182;GO:0000993;GO:0001098;GO:0001099;GO:0003674;GO:0003676;GO:0003677;GO:0003682;GO:0003690;GO:0003696;GO:0003723;GO:0003729;GO:0005488;GO:0005515;GO:0019899;GO:0030544;GO:0030674;GO:0031072;GO:0035064;GO:0042393;GO:0043175;GO:0043565;GO:0044877;GO:0060090;GO:0070063;GO:0097159;GO:0099122;GO:0140030;GO:0140034;GO:1901363;GO:1990837	http://amigo.geneontology.org/visualize?term_data_type=json&mode=amigo&term_data={%22GO%3A0003682%22%3A%7B%22fill%22%3A%22%23ffe333%22%2C%22font%22%3A%22black%22%7D,%22GO%3A0042393%22%3A%7B%22fill%22%3A%22%23ffe333%22%2C%22font%22%3A%22black%22%7D,%22GO%3A0030544%22%3A%7B%22fill%22%3A%22%23ffe333%22%2C%22font%22%3A%22black%22%7D,%22GO%3A0035064%22%3A%7B%22fill%22%3A%22%23ffe333%22%2C%22font%22%3A…	chromatin organization [GO:0006325]; chromosome organization [GO:0051276]; heterochromatin assembly [GO:0031507]; histone H4-K20 trimethylation [GO:0034773]; mitotic cell cycle [GO:0000278]; negative regulation of gene expression [GO:0010629]; negative regulation of transcription, DNA-templated [GO:0045892]; negative regulation of transcription by RNA polymerase II [GO:0000122]; pericentric heter…	GO:0000122;GO:0000278;GO:0000723;GO:0006139;GO:0006259;GO:0006325;GO:0006338;GO:0006346;GO:0006351;GO:0006355;GO:0006357;GO:0006366;GO:0006479;GO:0006725;GO:0006807;GO:0006915;GO:0006950;GO:0006996;GO:0007049;GO:0008104;GO:0008150;GO:0008152;GO:0008213;GO:0008219;GO:0009058;GO:0009059;GO:0009266;GO:0009408;GO:0009628;GO:0009889;GO:0009890;GO:0009891;GO:0009892;GO:0009893;GO:0009987;GO:0010467;GO:…	http://amigo.geneontology.org/visualize?term_data_type=json&mode=amigo&term_data={%22GO%3A0006325%22%3A%7B%22fill%22%3A%22%23ffe333%22%2C%22font%22%3A%22black%22%7D,%22GO%3A0051276%22%3A%7B%22fill%22%3A%22%23ffe333%22%2C%22font%22%3A%22black%22%7D,%22GO%3A0031507%22%3A%7B%22fill%22%3A%22%23ffe333%22%2C%22font%22%3A%22black%22%7D,%22GO%3A0034773%22%3A%7B%22fill%22%3A%22%23ffe333%22%2C%22font%22%3A…
>sp|P17336|CATA_DROME Catalase OS=Drosophila melanogaster OX=7227 GN=Cat PE=1 SV=2	sp|P17336|CATA_DROME	Cat	57150	21	60.08	21	0	sp|P17336|CATA_DROME		169	169	31	20	73	32	123560928	57528024	86430784	26426396	123560928	57528024	86430784	26426396	123560928	1.2042e+08	3.90337e+08	1.31833e+08	123560928	1.2042e+08	3.90337e+08	1.31833e+08	0.490863		P17336	CATA_DROME	Catalase (EC 1.11.1.6)	Cat	---	Drosophila melanogaster (Fruit fly)	Endoplasmic reticulum function; Energy metabolism; Growth; Mitochondrion; Not relevant; Response to oxidative stress	cytoplasm [GO:0005737]; mitochondrion [GO:0005739]; peroxisome [GO:0005777]	GO:0005575;GO:0005622;GO:0005737;GO:0005739;GO:0005777;GO:0042579;GO:0043226;GO:0043227;GO:0043229;GO:0043231;GO:0110165	http://amigo.geneontology.org/visualize?term_data_type=json&mode=amigo&term_data={%22GO%3A0005737%22%3A%7B%22fill%22%3A%22%23ffe333%22%2C%22font%22%3A%22black%22%7D,%22GO%3A0005739%22%3A%7B%22fill%22%3A%22%23ffe333%22%2C%22font%22%3A%22black%22%7D,%22GO%3A0005777%22%3A%7B%22fill%22%3A%22%23ffe333%22%2C%22font%22%3A%22black%22%7D}&format=png&mode=basic&term_data_type=json	catalase activity [GO:0004096]; heme binding [GO:0020037]; metal ion binding [GO:0046872]	GO:0003674;GO:0003824;GO:0004096;GO:0004601;GO:0005488;GO:0008150;GO:0009636;GO:0009987;GO:0016209;GO:0016491;GO:0016684;GO:0020037;GO:0042221;GO:0043167;GO:0043169;GO:0046872;GO:0046906;GO:0050896;GO:0051716;GO:0070887;GO:0097159;GO:0097237;GO:0098754;GO:0098869;GO:1901363;GO:1990748	http://amigo.geneontology.org/visualize?term_data_type=json&mode=amigo&term_data={%22GO%3A0004096%22%3A%7B%22fill%22%3A%22%23ffe333%22%2C%22font%22%3A%22black%22%7D,%22GO%3A0020037%22%3A%7B%22fill%22%3A%22%23ffe333%22%2C%22font%22%3A%22black%22%7D,%22GO%3A0046872%22%3A%7B%22fill%22%3A%22%23ffe333%22%2C%22font%22%3A%22black%22%7D}&format=png&mode=basic&term_data_type=json	aging [GO:0007568]; determination of adult lifespan [GO:0008340]; heart morphogenesis [GO:0003007]; hydrogen peroxide catabolic process [GO:0042744]; intestinal stem cell homeostasis [GO:0036335]; paracrine signaling [GO:0038001]; reactive oxygen species metabolic process [GO:0072593]; regulation of hemocyte proliferation [GO:0035206]; regulation of synaptic plasticity [GO:0048167]; response to e…	GO:0000302;GO:0002376;GO:0002682;GO:0003007;GO:0006950;GO:0006979;GO:0007154;GO:0007267;GO:0007268;GO:0007275;GO:0007507;GO:0007568;GO:0008150;GO:0008152;GO:0008283;GO:0008340;GO:0009056;GO:0009653;GO:0009887;GO:0009987;GO:0010035;GO:0010646;GO:0023051;GO:0023052;GO:0032501;GO:0032502;GO:0033554;GO:0034976;GO:0035172;GO:0035206;GO:0036335;GO:0038001;GO:0042127;GO:0042221;GO:0042542;GO:0042592;GO:…	http://amigo.geneontology.org/visualize?term_data_type=json&mode=amigo&term_data={%22GO%3A0007568%22%3A%7B%22fill%22%3A%22%23ffe333%22%2C%22font%22%3A%22black%22%7D,%22GO%3A0008340%22%3A%7B%22fill%22%3A%22%23ffe333%22%2C%22font%22%3A%22black%22%7D,%22GO%3A0003007%22%3A%7B%22fill%22%3A%22%23ffe333%22%2C%22font%22%3A%22black%22%7D,%22GO%3A0042744%22%3A%7B%22fill%22%3A%22%23ffe333%22%2C%22font%22%3A…
>sp|Q9W5N0|COA7_DROME Cytochrome c oxidase assembly factor 7 homolog OS=Drosophila melanogaster OX=7227 GN=Coa7 PE=2 SV=1	sp|Q9W5N0|COA7_DROME	Coa7	29640	2	8.27	2	0	sp|Q9W5N0|COA7_DROME		4	4	2	0	2	0	750482	338456	351387	88978.7	750482	338456	351387	88978.7	750482	708471	1.58693e+06	443888	750482	708471	1.58693e+06	443888	0.493007		Q9W5N0	COA7_DROME	Cytochrome c oxidase assembly factor 7 homolog (Beta-lactamase hcp-like protein CG13865) (Sel1 repeat-containing protein 1 homolog)	Coa7	---	Drosophila melanogaster (Fruit fly)	Mitochondrion	mitochondrial intermembrane space [GO:0005758]	GO:0005575;GO:0005622;GO:0005737;GO:0005739;GO:0005740;GO:0005758;GO:0031967;GO:0031970;GO:0031974;GO:0031975;GO:0043226;GO:0043227;GO:0043229;GO:0043231;GO:0043233;GO:0070013;GO:0110165	http://amigo.geneontology.org/visualize?term_data_type=json&mode=amigo&term_data={%22GO%3A0005758%22%3A%7B%22fill%22%3A%22%23ffe333%22%2C%22font%22%3A%22black%22%7D}&format=png&mode=basic&term_data_type=json	---	---	---	---	---	---
>sp|Q95RA9|GILT1_DROME GILT-like protein 1 OS=Drosophila melanogaster OX=7227 GN=GILT1 PE=1 SV=1	sp|Q95RA9|GILT1_DROME	GILT1	27692	5	22.8	5	0	sp|Q95RA9|GILT1_DROME		10	10	2	1	6	1	20866182	3.1181e+06	6773676	3.78789e+06	20866182	3.1181e+06	6773676	3.78789e+06	20866182	6.52694e+06	3.05911e+07	1.88966e+07	20866182	6.52694e+06	3.05911e+07	1.88966e+07	0.494071		Q95RA9	GILT1_DROME	GILT-like protein 1	GILT1	---	Drosophila melanogaster (Fruit fly)	ECM remodeling; Immune response; Not relevant	extracellular region [GO:0005576]; plasma membrane [GO:0005886]	GO:0005575;GO:0005576;GO:0005886;GO:0016020;GO:0071944;GO:0110165	http://amigo.geneontology.org/visualize?term_data_type=json&mode=amigo&term_data={%22GO%3A0005576%22%3A%7B%22fill%22%3A%22%23ffe333%22%2C%22font%22%3A%22black%22%7D,%22GO%3A0005886%22%3A%7B%22fill%22%3A%22%23ffe333%22%2C%22font%22%3A%22black%22%7D}&format=png&mode=basic&term_data_type=json	oxidoreductase activity [GO:0016491]; oxidoreductase activity, acting on a sulfur group of donors [GO:0016667]; oxidoreductase activity, acting on a sulfur group of donors, disulfide as acceptor [GO:0016671]	GO:0003674;GO:0003824;GO:0016491;GO:0016667;GO:0016671	http://amigo.geneontology.org/visualize?term_data_type=json&mode=amigo&term_data={%22GO%3A0016491%22%3A%7B%22fill%22%3A%22%23ffe333%22%2C%22font%22%3A%22black%22%7D,%22GO%3A0016667%22%3A%7B%22fill%22%3A%22%23ffe333%22%2C%22font%22%3A%22black%22%7D,%22GO%3A0016671%22%3A%7B%22fill%22%3A%22%23ffe333%22%2C%22font%22%3A%22black%22%7D}&format=png&mode=basic&term_data_type=json	immune system process [GO:0002376]; positive regulation of defense response to bacterium [GO:1900426]	GO:0002376;GO:0002831;GO:0002833;GO:0006950;GO:0006952;GO:0008150;GO:0009605;GO:0009607;GO:0009617;GO:0031347;GO:0031349;GO:0032101;GO:0032103;GO:0042742;GO:0043207;GO:0044419;GO:0048518;GO:0048583;GO:0048584;GO:0050789;GO:0050896;GO:0051707;GO:0065007;GO:0080134;GO:0098542;GO:1900424;GO:1900426	http://amigo.geneontology.org/visualize?term_data_type=json&mode=amigo&term_data={%22GO%3A0002376%22%3A%7B%22fill%22%3A%22%23ffe333%22%2C%22font%22%3A%22black%22%7D,%22GO%3A1900426%22%3A%7B%22fill%22%3A%22%23ffe333%22%2C%22font%22%3A%22black%22%7D}&format=png&mode=basic&term_data_type=json
>sp|B4IBX2|ARMET_DROSE Mesencephalic astrocyte-derived neurotrophic factor homolog OS=Drosophila sechellia OX=7238 GN=Manf PE=3 SV=1	sp|B4IBX2|ARMET_DROSE	Manf	20168	2	12.14	2	0	sp|B4IBX2|ARMET_DROSE; sp|B4QX46|ARMET_DROSI; sp|Q9XZ63|ARMET_DROME	sp|B3M2I7|ARMET_DROAN; sp|B3P113|ARMET_DROER; sp|B4GFM7|ARMET_DROPE; sp|B4LX78|ARMET_DROVI; sp|B4PR07|ARMET_DROYA; sp|Q295V5|ARMET_DROPS	3	3	1	0	2	0	669098	342328	311549	63219.5	669098	342328	311549	63219.5	669098	716576	1.40701e+06	315383	669098	716576	1.40701e+06	315383	0.497063		B4IBX2	ARMET_DROSE	Mesencephalic astrocyte-derived neurotrophic factor homolog (MANF/CDNF-like protein)	Manf	---	Drosophila sechellia (Fruit fly)	ECM remodeling; Endoplasmic reticulum function; Growth	endoplasmic reticulum [GO:0005783]; extracellular region [GO:0005576]; synapse [GO:0045202]	GO:0005575;GO:0005576;GO:0005622;GO:0005737;GO:0005783;GO:0012505;GO:0030054;GO:0043226;GO:0043227;GO:0043229;GO:0043231;GO:0045202;GO:0110165	http://amigo.geneontology.org/visualize?term_data_type=json&mode=amigo&term_data={%22GO%3A0005783%22%3A%7B%22fill%22%3A%22%23ffe333%22%2C%22font%22%3A%22black%22%7D,%22GO%3A0005576%22%3A%7B%22fill%22%3A%22%23ffe333%22%2C%22font%22%3A%22black%22%7D,%22GO%3A0045202%22%3A%7B%22fill%22%3A%22%23ffe333%22%2C%22font%22%3A%22black%22%7D}&format=png&mode=basic&term_data_type=json	---	---	---	dopamine metabolic process [GO:0042417]; neuron cellular homeostasis [GO:0070050]; neuron projection development [GO:0031175]; synaptic transmission, dopaminergic [GO:0001963]	GO:0001963;GO:0005575;GO:0006576;GO:0006584;GO:0006725;GO:0006807;GO:0007154;GO:0007267;GO:0007268;GO:0007275;GO:0007399;GO:0008150;GO:0008152;GO:0009308;GO:0009712;GO:0009987;GO:0016043;GO:0018958;GO:0019725;GO:0022008;GO:0023052;GO:0030030;GO:0030054;GO:0030154;GO:0030182;GO:0031175;GO:0032501;GO:0032502;GO:0034641;GO:0042417;GO:0042592;GO:0044106;GO:0044237;GO:0045202;GO:0048468;GO:0048666;GO:…	http://amigo.geneontology.org/visualize?term_data_type=json&mode=amigo&term_data={%22GO%3A0042417%22%3A%7B%22fill%22%3A%22%23ffe333%22%2C%22font%22%3A%22black%22%7D,%22GO%3A0070050%22%3A%7B%22fill%22%3A%22%23ffe333%22%2C%22font%22%3A%22black%22%7D,%22GO%3A0031175%22%3A%7B%22fill%22%3A%22%23ffe333%22%2C%22font%22%3A%22black%22%7D,%22GO%3A0001963%22%3A%7B%22fill%22%3A%22%23ffe333%22%2C%22font%22%3A…
>sp|P02283|H2B_DROME Histone H2B OS=Drosophila melanogaster OX=7227 GN=His2B PE=1 SV=2	sp|P02283|H2B_DROME	His2B	13696	5	36.59	5	0	sp|P02283|H2B_DROME; sp|P17271|H2B_DROHY; sp|P59781|H2B_DROER; sp|P59782|H2B_DROSI; sp|Q76FD7|H2B_DROSE; sp|Q76FE5|H2B_DROMA; sp|Q76FE9|H2B_DROOR; sp|Q76FF3|H2B_DROTE; sp|Q8I1N0|H2B_DROYA		119	119	12	3	62	40	52761896	6935195	42331960	21498886	52761896	6935195	42331960	21498886	52761896	1.4517e+07	1.91179e+08	1.07251e+08	52761896	1.4517e+07	1.91179e+08	1.07251e+08	0.499172		P02283	H2B_DROME	Histone H2B	His2B; His2B:CG17949; His2B:CG33868; His2B:CG33870; His2B:CG33872; His2B:CG33874; His2B:CG33876; His2B:CG33878; His2B:CG33880; His2B:CG33882; His2B:CG33884; His2B:CG33886; His2B:CG33888; His2B:CG33890; His2B:CG33892; His2B:CG33894; His2B:CG33896; His2B:CG33898; His2B:CG33900; His2B:CG33902; His2B:CG33904; His2B:CG33906; His2B:CG33908; His2B:CG33910	; ; ; ; ; ; ; ; ; ; ; ; ; ; ; ; ; ; ; ; ; ; ;	Drosophila melanogaster (Fruit fly)	Not relevant	nucleosome [GO:0000786]; nucleus [GO:0005634]	GO:0000785;GO:0000786;GO:0005575;GO:0005622;GO:0005634;GO:0005694;GO:0032991;GO:0032993;GO:0043226;GO:0043227;GO:0043228;GO:0043229;GO:0043231;GO:0043232;GO:0044815;GO:0110165	http://amigo.geneontology.org/visualize?term_data_type=json&mode=amigo&term_data={%22GO%3A0000786%22%3A%7B%22fill%22%3A%22%23ffe333%22%2C%22font%22%3A%22black%22%7D,%22GO%3A0005634%22%3A%7B%22fill%22%3A%22%23ffe333%22%2C%22font%22%3A%22black%22%7D}&format=png&mode=basic&term_data_type=json	DNA binding [GO:0003677]; protein-containing complex binding [GO:0044877]; protein heterodimerization activity [GO:0046982]	GO:0003674;GO:0003676;GO:0003677;GO:0005488;GO:0005515;GO:0044877;GO:0046982;GO:0046983;GO:0097159;GO:1901363	http://amigo.geneontology.org/visualize?term_data_type=json&mode=amigo&term_data={%22GO%3A0003677%22%3A%7B%22fill%22%3A%22%23ffe333%22%2C%22font%22%3A%22black%22%7D,%22GO%3A0044877%22%3A%7B%22fill%22%3A%22%23ffe333%22%2C%22font%22%3A%22black%22%7D,%22GO%3A0046982%22%3A%7B%22fill%22%3A%22%23ffe333%22%2C%22font%22%3A%22black%22%7D}&format=png&mode=basic&term_data_type=json	chromatin assembly or disassembly [GO:0006333]; nucleosome assembly [GO:0006334]	GO:0006325;GO:0006334;GO:0006338;GO:0008150;GO:0009987;GO:0016043;GO:0022607;GO:0034728;GO:0043933;GO:0044085;GO:0065003;GO:0065004;GO:0071824;GO:0071840	http://amigo.geneontology.org/visualize?term_data_type=json&mode=amigo&term_data={%22GO%3A0006333%22%3A%7B%22fill%22%3A%22%23ffe333%22%2C%22font%22%3A%22black%22%7D,%22GO%3A0006334%22%3A%7B%22fill%22%3A%22%23ffe333%22%2C%22font%22%3A%22black%22%7D}&format=png&mode=basic&term_data_type=json
>sp|Q9V9L1|CP6W1_DROME Probable cytochrome P450 6w1 OS=Drosophila melanogaster OX=7227 GN=Cyp6w1 PE=2 SV=1	sp|Q9V9L1|CP6W1_DROME	Cyp6w1	59321	1	1.95	1	0	sp|Q9V9L1|CP6W1_DROME		2	2	1	0	1		999414	789391	513025		999414	789391	513025		999414	1.65239e+06	2.31691e+06	0	999414	1.65239e+06	2.31691e+06	10000	0.501274		Q9V9L1	CP6W1_DROME	Probable cytochrome P450 6w1 (EC 1.14.-.-) (CYPVIW1)	Cyp6w1	---	Drosophila melanogaster (Fruit fly)	Membrane function	endoplasmic reticulum membrane [GO:0005789]	GO:0005575;GO:0005622;GO:0005737;GO:0005783;GO:0005789;GO:0012505;GO:0016020;GO:0031090;GO:0031984;GO:0042175;GO:0043226;GO:0043227;GO:0043229;GO:0043231;GO:0098827;GO:0110165	http://amigo.geneontology.org/visualize?term_data_type=json&mode=amigo&term_data={%22GO%3A0005789%22%3A%7B%22fill%22%3A%22%23ffe333%22%2C%22font%22%3A%22black%22%7D}&format=png&mode=basic&term_data_type=json	heme binding [GO:0020037]; iron ion binding [GO:0005506]; monooxygenase activity [GO:0004497]; oxidoreductase activity, acting on paired donors, with incorporation or reduction of molecular oxygen [GO:0016705]	GO:0003674;GO:0003824;GO:0004497;GO:0005488;GO:0005506;GO:0016491;GO:0016705;GO:0020037;GO:0043167;GO:0043169;GO:0046872;GO:0046906;GO:0046914;GO:0097159;GO:1901363	http://amigo.geneontology.org/visualize?term_data_type=json&mode=amigo&term_data={%22GO%3A0020037%22%3A%7B%22fill%22%3A%22%23ffe333%22%2C%22font%22%3A%22black%22%7D,%22GO%3A0005506%22%3A%7B%22fill%22%3A%22%23ffe333%22%2C%22font%22%3A%22black%22%7D,%22GO%3A0004497%22%3A%7B%22fill%22%3A%22%23ffe333%22%2C%22font%22%3A%22black%22%7D,%22GO%3A0016705%22%3A%7B%22fill%22%3A%22%23ffe333%22%2C%22font%22%3A…	insecticide catabolic process [GO:0046701]; response to DDT [GO:0046680]	GO:0006805;GO:0008150;GO:0008152;GO:0009056;GO:0009404;GO:0009407;GO:0009410;GO:0009636;GO:0009987;GO:0010033;GO:0014070;GO:0017085;GO:0017143;GO:0019748;GO:0042178;GO:0042221;GO:0044237;GO:0044248;GO:0046680;GO:0046701;GO:0050896;GO:0051716;GO:0070887;GO:0071466;GO:0098754	http://amigo.geneontology.org/visualize?term_data_type=json&mode=amigo&term_data={%22GO%3A0046701%22%3A%7B%22fill%22%3A%22%23ffe333%22%2C%22font%22%3A%22black%22%7D,%22GO%3A0046680%22%3A%7B%22fill%22%3A%22%23ffe333%22%2C%22font%22%3A%22black%22%7D}&format=png&mode=basic&term_data_type=json
>sp|Q9W3J5|SYFA_DROME Phenylalanine--tRNA ligase alpha subunit OS=Drosophila melanogaster OX=7227 GN=alpha-PheRS PE=1 SV=1	sp|Q9W3J5|SYFA_DROME	alpha-PheRS	55684	8	18.27	8	0	sp|Q9W3J5|SYFA_DROME		14	14	10	4	0		14558594	4.20306e+06	661578		14558594	4.20306e+06	661578		14558594	8.79802e+06	2.98781e+06	0	14558594	8.79802e+06	2.98781e+06	10000	0.501985		Q9W3J5	SYFA_DROME	Phenylalanine--tRNA ligase alpha subunit (EC 6.1.1.20) (Phenylalanyl-tRNA synthetase alpha subunit) (PheRS)	alpha-PheRS	---	Drosophila melanogaster (Fruit fly)	Muscle Contraction; Not relevant	cytoplasm [GO:0005737]; phenylalanine-tRNA ligase complex [GO:0009328]	GO:0005575;GO:0005622;GO:0005737;GO:0009328;GO:0032991;GO:0110165;GO:1902494	http://amigo.geneontology.org/visualize?term_data_type=json&mode=amigo&term_data={%22GO%3A0005737%22%3A%7B%22fill%22%3A%22%23ffe333%22%2C%22font%22%3A%22black%22%7D,%22GO%3A0009328%22%3A%7B%22fill%22%3A%22%23ffe333%22%2C%22font%22%3A%22black%22%7D}&format=png&mode=basic&term_data_type=json	ATP binding [GO:0005524]; phenylalanine-tRNA ligase activity [GO:0004826]; tRNA binding [GO:0000049]	GO:0000049;GO:0000166;GO:0003674;GO:0003676;GO:0003723;GO:0003824;GO:0004812;GO:0004826;GO:0005488;GO:0005524;GO:0016874;GO:0016875;GO:0017076;GO:0030554;GO:0032553;GO:0032555;GO:0032559;GO:0035639;GO:0036094;GO:0043167;GO:0043168;GO:0097159;GO:0097367;GO:0140098;GO:0140101;GO:0140640;GO:1901265;GO:1901363	http://amigo.geneontology.org/visualize?term_data_type=json&mode=amigo&term_data={%22GO%3A0005524%22%3A%7B%22fill%22%3A%22%23ffe333%22%2C%22font%22%3A%22black%22%7D,%22GO%3A0004826%22%3A%7B%22fill%22%3A%22%23ffe333%22%2C%22font%22%3A%22black%22%7D,%22GO%3A0000049%22%3A%7B%22fill%22%3A%22%23ffe333%22%2C%22font%22%3A%22black%22%7D}&format=png&mode=basic&term_data_type=json	phenylalanyl-tRNA aminoacylation [GO:0006432]	GO:0006082;GO:0006139;GO:0006399;GO:0006412;GO:0006418;GO:0006432;GO:0006518;GO:0006520;GO:0006725;GO:0006807;GO:0008150;GO:0008152;GO:0009058;GO:0009059;GO:0009987;GO:0010467;GO:0016070;GO:0019538;GO:0019752;GO:0034641;GO:0034645;GO:0034660;GO:0043038;GO:0043039;GO:0043043;GO:0043170;GO:0043436;GO:0043603;GO:0043604;GO:0044237;GO:0044238;GO:0044249;GO:0044260;GO:0044271;GO:0044281;GO:0046483;GO:…	http://amigo.geneontology.org/visualize?term_data_type=json&mode=amigo&term_data={%22GO%3A0006432%22%3A%7B%22fill%22%3A%22%23ffe333%22%2C%22font%22%3A%22black%22%7D}&format=png&mode=basic&term_data_type=json
>sp|Q9VI10|SMD2_DROME Probable small nuclear ribonucleoprotein Sm D2 OS=Drosophila melanogaster OX=7227 GN=SmD2 PE=1 SV=1	sp|Q9VI10|SMD2_DROME	SmD2	13504	4	31.93	4	0	sp|Q9VI10|SMD2_DROME		7	7	2	2	2	1	2.17072e+06	1023381	1.41301e+06	431341	2.17072e+06	1023381	1.41301e+06	431341	2.17072e+06	2.14218e+06	6.38139e+06	2.15183e+06	2.17072e+06	2.14218e+06	6.38139e+06	2.15183e+06	0.5021		Q9VI10	SMD2_DROME	Probable small nuclear ribonucleoprotein Sm D2 (Sm-D2) (snRNP core protein D2)	SmD2	snRNP2	Drosophila melanogaster (Fruit fly)	Cell cycle; Not relevant; Protein Metabolism	catalytic step 2 spliceosome [GO:0071013]; cytosol [GO:0005829]; precatalytic spliceosome [GO:0071011]; small nuclear ribonucleoprotein complex [GO:0030532]; spliceosomal complex [GO:0005681]; U1 snRNP [GO:0005685]; U2 snRNP [GO:0005686]; U4/U6 x U5 tri-snRNP complex [GO:0046540]; U5 snRNP [GO:0005682]	GO:0005575;GO:0005622;GO:0005634;GO:0005681;GO:0005682;GO:0005685;GO:0005686;GO:0005737;GO:0005829;GO:0030532;GO:0032991;GO:0043226;GO:0043227;GO:0043229;GO:0043231;GO:0046540;GO:0071011;GO:0071013;GO:0097525;GO:0097526;GO:0110165;GO:0120114;GO:0140513;GO:1902494;GO:1990904	http://amigo.geneontology.org/visualize?term_data_type=json&mode=amigo&term_data={%22GO%3A0071013%22%3A%7B%22fill%22%3A%22%23ffe333%22%2C%22font%22%3A%22black%22%7D,%22GO%3A0005829%22%3A%7B%22fill%22%3A%22%23ffe333%22%2C%22font%22%3A%22black%22%7D,%22GO%3A0071011%22%3A%7B%22fill%22%3A%22%23ffe333%22%2C%22font%22%3A%22black%22%7D,%22GO%3A0030532%22%3A%7B%22fill%22%3A%22%23ffe333%22%2C%22font%22%3A…	RNA binding [GO:0003723]	GO:0003674;GO:0003676;GO:0003723;GO:0005488;GO:0097159;GO:1901363	http://amigo.geneontology.org/visualize?term_data_type=json&mode=amigo&term_data={%22GO%3A0003723%22%3A%7B%22fill%22%3A%22%23ffe333%22%2C%22font%22%3A%22black%22%7D}&format=png&mode=basic&term_data_type=json	mitotic cell cycle [GO:0000278]; mRNA splicing, via spliceosome [GO:0000398]; spliceosomal snRNP assembly [GO:0000387]	GO:0000278;GO:0000375;GO:0000377;GO:0000387;GO:0000398;GO:0006139;GO:0006396;GO:0006397;GO:0006725;GO:0006807;GO:0007049;GO:0008150;GO:0008152;GO:0008380;GO:0009987;GO:0010467;GO:0016043;GO:0016070;GO:0016071;GO:0022607;GO:0022613;GO:0022618;GO:0034641;GO:0043170;GO:0043933;GO:0044085;GO:0044237;GO:0044238;GO:0046483;GO:0065003;GO:0071704;GO:0071826;GO:0071840;GO:0090304;GO:1901360	http://amigo.geneontology.org/visualize?term_data_type=json&mode=amigo&term_data={%22GO%3A0000278%22%3A%7B%22fill%22%3A%22%23ffe333%22%2C%22font%22%3A%22black%22%7D,%22GO%3A0000398%22%3A%7B%22fill%22%3A%22%23ffe333%22%2C%22font%22%3A%22black%22%7D,%22GO%3A0000387%22%3A%7B%22fill%22%3A%22%23ffe333%22%2C%22font%22%3A%22black%22%7D}&format=png&mode=basic&term_data_type=json
>sp|Q6AWN0|MTND_DROME 1,2-dihydroxy-3-keto-5-methylthiopentene dioxygenase OS=Drosophila melanogaster OX=7227 GN=Adi1 PE=2 SV=2	sp|Q6AWN0|MTND_DROME	Adi1	22255	2	13.98	2	0	sp|Q6AWN0|MTND_DROME		2	2	2	0			714478	171408			714478	171408			714478	358799	0	0	714478	358799	10000	10000	0.509055		Q6AWN0	MTND_DROME	Acireductone dioxygenase (Acireductone dioxygenase (Fe(2+)-requiring)) (ARD') (Fe-ARD) (EC 1.13.11.54) (Acireductone dioxygenase (Ni(2+)-requiring)) (ARD) (Ni-ARD) (EC 1.13.11.53)	Adi1	---	Drosophila melanogaster (Fruit fly)	Not relevant	cytoplasm [GO:0005737]; nucleus [GO:0005634]; plasma membrane [GO:0005886]	GO:0005575;GO:0005622;GO:0005634;GO:0005737;GO:0005886;GO:0016020;GO:0043226;GO:0043227;GO:0043229;GO:0043231;GO:0071944;GO:0110165	http://amigo.geneontology.org/visualize?term_data_type=json&mode=amigo&term_data={%22GO%3A0005737%22%3A%7B%22fill%22%3A%22%23ffe333%22%2C%22font%22%3A%22black%22%7D,%22GO%3A0005634%22%3A%7B%22fill%22%3A%22%23ffe333%22%2C%22font%22%3A%22black%22%7D,%22GO%3A0005886%22%3A%7B%22fill%22%3A%22%23ffe333%22%2C%22font%22%3A%22black%22%7D}&format=png&mode=basic&term_data_type=json	acireductone dioxygenase [iron(II)-requiring] activity [GO:0010309]; iron ion binding [GO:0005506]; oxidoreductase activity [GO:0016491]	GO:0003674;GO:0003824;GO:0005488;GO:0005506;GO:0010309;GO:0016491;GO:0016701;GO:0016702;GO:0043167;GO:0043169;GO:0046872;GO:0046914;GO:0051213	http://amigo.geneontology.org/visualize?term_data_type=json&mode=amigo&term_data={%22GO%3A0010309%22%3A%7B%22fill%22%3A%22%23ffe333%22%2C%22font%22%3A%22black%22%7D,%22GO%3A0005506%22%3A%7B%22fill%22%3A%22%23ffe333%22%2C%22font%22%3A%22black%22%7D,%22GO%3A0016491%22%3A%7B%22fill%22%3A%22%23ffe333%22%2C%22font%22%3A%22black%22%7D}&format=png&mode=basic&term_data_type=json	L-methionine salvage from methylthioadenosine [GO:0019509]; methionine biosynthetic process [GO:0009086]; methionine metabolic process [GO:0006555]; positive regulation of reproductive process [GO:2000243]	GO:0000003;GO:0000096;GO:0000097;GO:0006082;GO:0006520;GO:0006555;GO:0006790;GO:0006807;GO:0008150;GO:0008152;GO:0008652;GO:0009058;GO:0009066;GO:0009067;GO:0009086;GO:0009987;GO:0016053;GO:0019509;GO:0019752;GO:0022414;GO:0043094;GO:0043102;GO:0043436;GO:0044237;GO:0044238;GO:0044249;GO:0044272;GO:0044281;GO:0044283;GO:0046394;GO:0048518;GO:0050789;GO:0065007;GO:0071265;GO:0071267;GO:0071704;GO:…	http://amigo.geneontology.org/visualize?term_data_type=json&mode=amigo&term_data={%22GO%3A0019509%22%3A%7B%22fill%22%3A%22%23ffe333%22%2C%22font%22%3A%22black%22%7D,%22GO%3A0009086%22%3A%7B%22fill%22%3A%22%23ffe333%22%2C%22font%22%3A%22black%22%7D,%22GO%3A0006555%22%3A%7B%22fill%22%3A%22%23ffe333%22%2C%22font%22%3A%22black%22%7D,%22GO%3A2000243%22%3A%7B%22fill%22%3A%22%23ffe333%22%2C%22font%22%3A…
>sp|Q9Y0Y2|PURA_DROME Adenylosuccinate synthetase OS=Drosophila melanogaster OX=7227 GN=AdSS PE=2 SV=1	sp|Q9Y0Y2|PURA_DROME	AdSS	48901	7	18.12	7	0	sp|Q9Y0Y2|PURA_DROME	sp|B3M343|PURA_DROAN; sp|B3P321|PURA_DROER; sp|B4G518|PURA_DROPE; sp|B4II68|PURA_DROSE; sp|B4JUE4|PURA_DROGR; sp|B4K8W7|PURA_DROMO; sp|B4LWK0|PURA_DROVI; sp|B4NFS5|PURA_DROWI; sp|B4PPT4|PURA_DROYA; sp|Q299D3|PURA_DROPS	13	13	11	2	1	0	24016208	7994939	2533654	321917	24016208	7994939	2533654	321917	24016208	1.67353e+07	1.14424e+07	1.60595e+06	24016208	1.67353e+07	1.14424e+07	1.60595e+06	0.517258		Q9Y0Y2	PURA_DROME	Adenylosuccinate synthetase (AMPSase) (AdSS) (EC 6.3.4.4) (IMP--aspartate ligase)	AdSS	---	Drosophila melanogaster (Fruit fly)	Not relevant	cytoplasm [GO:0005737]	GO:0005575;GO:0005622;GO:0005737;GO:0110165	http://amigo.geneontology.org/visualize?term_data_type=json&mode=amigo&term_data={%22GO%3A0005737%22%3A%7B%22fill%22%3A%22%23ffe333%22%2C%22font%22%3A%22black%22%7D}&format=png&mode=basic&term_data_type=json	adenylosuccinate synthase activity [GO:0004019]; GTP binding [GO:0005525]; magnesium ion binding [GO:0000287]	GO:0000166;GO:0000287;GO:0003674;GO:0003824;GO:0004019;GO:0005488;GO:0005525;GO:0016874;GO:0016879;GO:0017076;GO:0019001;GO:0032553;GO:0032555;GO:0032561;GO:0035639;GO:0036094;GO:0043167;GO:0043168;GO:0043169;GO:0046872;GO:0097159;GO:0097367;GO:1901265;GO:1901363	http://amigo.geneontology.org/visualize?term_data_type=json&mode=amigo&term_data={%22GO%3A0004019%22%3A%7B%22fill%22%3A%22%23ffe333%22%2C%22font%22%3A%22black%22%7D,%22GO%3A0005525%22%3A%7B%22fill%22%3A%22%23ffe333%22%2C%22font%22%3A%22black%22%7D,%22GO%3A0000287%22%3A%7B%22fill%22%3A%22%23ffe333%22%2C%22font%22%3A%22black%22%7D}&format=png&mode=basic&term_data_type=json	'de novo' AMP biosynthetic process [GO:0044208]; IMP metabolic process [GO:0046040]	GO:0006139;GO:0006163;GO:0006164;GO:0006167;GO:0006725;GO:0006753;GO:0006793;GO:0006796;GO:0006807;GO:0008150;GO:0008152;GO:0009058;GO:0009117;GO:0009123;GO:0009124;GO:0009126;GO:0009127;GO:0009150;GO:0009152;GO:0009156;GO:0009161;GO:0009165;GO:0009167;GO:0009168;GO:0009259;GO:0009260;GO:0009987;GO:0018130;GO:0019438;GO:0019637;GO:0019693;GO:0034641;GO:0034654;GO:0044208;GO:0044237;GO:0044238;GO:…	http://amigo.geneontology.org/visualize?term_data_type=json&mode=amigo&term_data={%22GO%3A0044208%22%3A%7B%22fill%22%3A%22%23ffe333%22%2C%22font%22%3A%22black%22%7D,%22GO%3A0046040%22%3A%7B%22fill%22%3A%22%23ffe333%22%2C%22font%22%3A%22black%22%7D}&format=png&mode=basic&term_data_type=json
>sp|P84029|CYC2_DROME Cytochrome c-2 OS=Drosophila melanogaster OX=7227 GN=Cyt-c-p PE=1 SV=2	sp|P84029|CYC2_DROME	Cyt-c-p	11735	6	49.07	6	0	sp|P84029|CYC2_DROME	sp|P12831|CYC_SARPE	60	60	5	4	25	14	24843104	14583975	123872320	54585704	24843104	14583975	123872320	54585704	24843104	3.05278e+07	5.5943e+08	2.72311e+08	24843104	3.05278e+07	5.5943e+08	2.72311e+08	0.518318		P84029	CYC2_DROME	Cytochrome c-2 (Cytochrome c-proximal)	Cyt-c-p	CYTC2 DC4	Drosophila melanogaster (Fruit fly)	Mitochondrial structure; Mitochondrion; Muscle Contraction; Respiratory chain	mitochondrial intermembrane space [GO:0005758]; respirasome [GO:0070469]	GO:0005575;GO:0005622;GO:0005737;GO:0005739;GO:0005740;GO:0005758;GO:0016020;GO:0031967;GO:0031970;GO:0031974;GO:0031975;GO:0043226;GO:0043227;GO:0043229;GO:0043231;GO:0043233;GO:0070013;GO:0070469;GO:0110165	http://amigo.geneontology.org/visualize?term_data_type=json&mode=amigo&term_data={%22GO%3A0005758%22%3A%7B%22fill%22%3A%22%23ffe333%22%2C%22font%22%3A%22black%22%7D,%22GO%3A0070469%22%3A%7B%22fill%22%3A%22%23ffe333%22%2C%22font%22%3A%22black%22%7D}&format=png&mode=basic&term_data_type=json	electron transfer activity [GO:0009055]; heme binding [GO:0020037]; metal ion binding [GO:0046872]	GO:0003674;GO:0003824;GO:0005488;GO:0006091;GO:0008150;GO:0008152;GO:0009055;GO:0009987;GO:0016491;GO:0020037;GO:0022900;GO:0043167;GO:0043169;GO:0044237;GO:0046872;GO:0046906;GO:0097159;GO:1901363	http://amigo.geneontology.org/visualize?term_data_type=json&mode=amigo&term_data={%22GO%3A0009055%22%3A%7B%22fill%22%3A%22%23ffe333%22%2C%22font%22%3A%22black%22%7D,%22GO%3A0020037%22%3A%7B%22fill%22%3A%22%23ffe333%22%2C%22font%22%3A%22black%22%7D,%22GO%3A0046872%22%3A%7B%22fill%22%3A%22%23ffe333%22%2C%22font%22%3A%22black%22%7D}&format=png&mode=basic&term_data_type=json	mitochondrial electron transport, cytochrome c to oxygen [GO:0006123]; mitochondrial electron transport, ubiquinol to cytochrome c [GO:0006122]; positive regulation of cysteine-type endopeptidase activity involved in apoptotic process [GO:0043280]	GO:0003674;GO:0003824;GO:0004175;GO:0004197;GO:0006091;GO:0006119;GO:0006122;GO:0006123;GO:0006508;GO:0006807;GO:0006915;GO:0008150;GO:0008152;GO:0008219;GO:0008233;GO:0008234;GO:0009060;GO:0009893;GO:0009987;GO:0010604;GO:0010950;GO:0010952;GO:0012501;GO:0015980;GO:0016787;GO:0019222;GO:0019538;GO:0019646;GO:0022900;GO:0022904;GO:0030162;GO:0042773;GO:0042775;GO:0043085;GO:0043170;GO:0043280;GO:…	http://amigo.geneontology.org/visualize?term_data_type=json&mode=amigo&term_data={%22GO%3A0006123%22%3A%7B%22fill%22%3A%22%23ffe333%22%2C%22font%22%3A%22black%22%7D,%22GO%3A0006122%22%3A%7B%22fill%22%3A%22%23ffe333%22%2C%22font%22%3A%22black%22%7D,%22GO%3A0043280%22%3A%7B%22fill%22%3A%22%23ffe333%22%2C%22font%22%3A%22black%22%7D}&format=png&mode=basic&term_data_type=json
>sp|Q9VFC2|SP88E_DROME Serine protease inhibitor 88Ea OS=Drosophila melanogaster OX=7227 GN=Spn88Ea PE=2 SV=1	sp|Q9VFC2|SP88E_DROME	Spn88Ea	48476	9	20.14	9	0	sp|Q9VFC2|SP88E_DROME		42	42	12	9	14	7	25423272	9412632	5992432	1.5586e+06	25423272	9412632	5992432	1.5586e+06	25423272	1.97029e+07	2.70629e+07	7.77538e+06	25423272	1.97029e+07	2.70629e+07	7.77538e+06	0.523534		Q9VFC2	SP88E_DROME	Serine protease inhibitor 88Ea (Serpin 88Ea)	Spn88Ea	Spn5	Drosophila melanogaster (Fruit fly)	ECM remodeling; Immune response; Protein Metabolism; Protein metabolism	extracellular region [GO:0005576]; extracellular space [GO:0005615]	GO:0005575;GO:0005576;GO:0005615;GO:0110165	http://amigo.geneontology.org/visualize?term_data_type=json&mode=amigo&term_data={%22GO%3A0005576%22%3A%7B%22fill%22%3A%22%23ffe333%22%2C%22font%22%3A%22black%22%7D,%22GO%3A0005615%22%3A%7B%22fill%22%3A%22%23ffe333%22%2C%22font%22%3A%22black%22%7D}&format=png&mode=basic&term_data_type=json	serine-type endopeptidase inhibitor activity [GO:0004867]	GO:0003674;GO:0003824;GO:0004175;GO:0004252;GO:0004857;GO:0004866;GO:0004867;GO:0008150;GO:0008233;GO:0008236;GO:0009892;GO:0010466;GO:0010605;GO:0010951;GO:0016787;GO:0017171;GO:0019222;GO:0030162;GO:0030234;GO:0030414;GO:0043086;GO:0044092;GO:0045861;GO:0048519;GO:0050789;GO:0050790;GO:0051171;GO:0051172;GO:0051246;GO:0051248;GO:0051336;GO:0051346;GO:0052547;GO:0052548;GO:0060255;GO:0061134;GO:…	http://amigo.geneontology.org/visualize?term_data_type=json&mode=amigo&term_data={%22GO%3A0004867%22%3A%7B%22fill%22%3A%22%23ffe333%22%2C%22font%22%3A%22black%22%7D}&format=png&mode=basic&term_data_type=json	imaginal disc-derived wing expansion [GO:0048526]; immune system process [GO:0002376]; melanin biosynthetic process [GO:0042438]; negative regulation of innate immune response [GO:0045824]; negative regulation of proteolysis [GO:0045861]; negative regulation of Toll signaling pathway [GO:0045751]	GO:0002009;GO:0002165;GO:0002376;GO:0002682;GO:0002683;GO:0002831;GO:0002832;GO:0006508;GO:0006582;GO:0006725;GO:0006807;GO:0006950;GO:0006952;GO:0006955;GO:0007154;GO:0007165;GO:0007166;GO:0007275;GO:0007444;GO:0007472;GO:0007476;GO:0007552;GO:0007560;GO:0008063;GO:0008150;GO:0008152;GO:0008592;GO:0009058;GO:0009605;GO:0009607;GO:0009653;GO:0009791;GO:0009886;GO:0009887;GO:0009888;GO:0009892;GO:…	http://amigo.geneontology.org/visualize?term_data_type=json&mode=amigo&term_data={%22GO%3A0048526%22%3A%7B%22fill%22%3A%22%23ffe333%22%2C%22font%22%3A%22black%22%7D,%22GO%3A0002376%22%3A%7B%22fill%22%3A%22%23ffe333%22%2C%22font%22%3A%22black%22%7D,%22GO%3A0042438%22%3A%7B%22fill%22%3A%22%23ffe333%22%2C%22font%22%3A%22black%22%7D,%22GO%3A0045824%22%3A%7B%22fill%22%3A%22%23ffe333%22%2C%22font%22%3A…
>sp|Q9VH39|NDUF4_DROME Protein NDUFAF4 homolog OS=Drosophila melanogaster OX=7227 GN=CG11722 PE=2 SV=1	sp|Q9VH39|NDUF4_DROME	CG11722	23705	1	9.36	1	0	sp|Q9VH39|NDUF4_DROME		1	1			1	0			186657	88987			186657	88987		0	842976	443929	10000	10000	842976	443929	0.532171		Q9VH39	NDUF4_DROME	Protein NDUFAF4 homolog	---	---	Drosophila melanogaster (Fruit fly)	Energy metabolism; Mitochondrion	mitochondrion [GO:0005739]	GO:0005575;GO:0005622;GO:0005737;GO:0005739;GO:0043226;GO:0043227;GO:0043229;GO:0043231;GO:0110165	http://amigo.geneontology.org/visualize?term_data_type=json&mode=amigo&term_data={%22GO%3A0005739%22%3A%7B%22fill%22%3A%22%23ffe333%22%2C%22font%22%3A%22black%22%7D}&format=png&mode=basic&term_data_type=json	---	---	---	mitochondrial respiratory chain complex I assembly [GO:0032981]	GO:0006996;GO:0007005;GO:0008150;GO:0009987;GO:0010257;GO:0016043;GO:0022607;GO:0032981;GO:0033108;GO:0043933;GO:0044085;GO:0065003;GO:0071840	http://amigo.geneontology.org/visualize?term_data_type=json&mode=amigo&term_data={%22GO%3A0032981%22%3A%7B%22fill%22%3A%22%23ffe333%22%2C%22font%22%3A%22black%22%7D}&format=png&mode=basic&term_data_type=json
>sp|P08144|AMYA_DROME Alpha-amylase A OS=Drosophila melanogaster OX=7227 GN=Amy-p PE=2 SV=1	sp|P08144|AMYA_DROME	Amy-p	53746	3	7.49	3	0	sp|P08144|AMYA_DROME; sp|P54215|AMYA_DROMA; sp|P81641|AMYB_DROME	sp|O18345|AMY2_DROAN; sp|P83833|AMYA_DROYA; sp|Q23835|AMY1_DROAN; sp|Q9BN01|AMYB_DROYA	3	3	3	0			1.87482e+06	483339			1.87482e+06	483339			1.87482e+06	1.01174e+06	0	0	1.87482e+06	1.01174e+06	10000	10000	0.54209		P08144	AMYA_DROME	Alpha-amylase A (EC 3.2.1.1) (1,4-alpha-D-glucan glucanohydrolase)	Amy-p	AmyA	Drosophila melanogaster (Fruit fly)	Carbohydrate Metabolism; ECM remodeling; Muscle Contraction	extracellular region [GO:0005576]	GO:0005575;GO:0005576;GO:0110165	http://amigo.geneontology.org/visualize?term_data_type=json&mode=amigo&term_data={%22GO%3A0005576%22%3A%7B%22fill%22%3A%22%23ffe333%22%2C%22font%22%3A%22black%22%7D}&format=png&mode=basic&term_data_type=json	alpha-amylase activity [GO:0004556]; calcium ion binding [GO:0005509]	GO:0003674;GO:0003824;GO:0004553;GO:0004556;GO:0005488;GO:0005509;GO:0016160;GO:0016787;GO:0016798;GO:0043167;GO:0043169;GO:0046872	http://amigo.geneontology.org/visualize?term_data_type=json&mode=amigo&term_data={%22GO%3A0004556%22%3A%7B%22fill%22%3A%22%23ffe333%22%2C%22font%22%3A%22black%22%7D,%22GO%3A0005509%22%3A%7B%22fill%22%3A%22%23ffe333%22%2C%22font%22%3A%22black%22%7D}&format=png&mode=basic&term_data_type=json	carbohydrate metabolic process [GO:0005975]	GO:0005975;GO:0008150;GO:0008152;GO:0044238;GO:0071704	http://amigo.geneontology.org/visualize?term_data_type=json&mode=amigo&term_data={%22GO%3A0005975%22%3A%7B%22fill%22%3A%22%23ffe333%22%2C%22font%22%3A%22black%22%7D}&format=png&mode=basic&term_data_type=json
>sp|Q02427|RBP1_DROME RNA-binding protein 1 OS=Drosophila melanogaster OX=7227 GN=Rbp1 PE=2 SV=3	sp|Q02427|RBP1_DROME	Rbp1	16013	1	8.33	1	0	sp|Q02427|RBP1_DROME		1	1	1	0			850756	219368			850756	219368			850756	459190	0	0	850756	459190	10000	10000	0.54509		Q02427	RBP1_DROME	RNA-binding protein 1	Rbp1	Rbp11	Drosophila melanogaster (Fruit fly)	Not relevant; Protein Metabolism; Protein metabolism; mRNA metabolism	euchromatin [GO:0000791]; nuclear speck [GO:0016607]; nucleus [GO:0005634]	GO:0000785;GO:0000791;GO:0005575;GO:0005622;GO:0005634;GO:0005654;GO:0005694;GO:0016604;GO:0016607;GO:0031974;GO:0031981;GO:0043226;GO:0043227;GO:0043228;GO:0043229;GO:0043231;GO:0043232;GO:0043233;GO:0070013;GO:0110165	http://amigo.geneontology.org/visualize?term_data_type=json&mode=amigo&term_data={%22GO%3A0000791%22%3A%7B%22fill%22%3A%22%23ffe333%22%2C%22font%22%3A%22black%22%7D,%22GO%3A0016607%22%3A%7B%22fill%22%3A%22%23ffe333%22%2C%22font%22%3A%22black%22%7D,%22GO%3A0005634%22%3A%7B%22fill%22%3A%22%23ffe333%22%2C%22font%22%3A%22black%22%7D}&format=png&mode=basic&term_data_type=json	mRNA binding [GO:0003729]; RNA binding [GO:0003723]	GO:0003674;GO:0003676;GO:0003723;GO:0003729;GO:0005488;GO:0097159;GO:1901363	http://amigo.geneontology.org/visualize?term_data_type=json&mode=amigo&term_data={%22GO%3A0003729%22%3A%7B%22fill%22%3A%22%23ffe333%22%2C%22font%22%3A%22black%22%7D,%22GO%3A0003723%22%3A%7B%22fill%22%3A%22%23ffe333%22%2C%22font%22%3A%22black%22%7D}&format=png&mode=basic&term_data_type=json	mRNA cis splicing, via spliceosome [GO:0045292]; mRNA splicing, via spliceosome [GO:0000398]; regulation of alternative mRNA splicing, via spliceosome [GO:0000381]; regulation of gene expression [GO:0010468]; regulation of mRNA 3'-end processing [GO:0031440]; regulation of transcriptional start site selection at RNA polymerase II promoter [GO:0001178]; RNA splicing [GO:0008380]	GO:0000375;GO:0000377;GO:0000380;GO:0000381;GO:0000398;GO:0001173;GO:0001174;GO:0001178;GO:0006139;GO:0006351;GO:0006352;GO:0006355;GO:0006357;GO:0006366;GO:0006367;GO:0006396;GO:0006397;GO:0006725;GO:0006807;GO:0008150;GO:0008152;GO:0008380;GO:0009058;GO:0009059;GO:0009889;GO:0009987;GO:0010467;GO:0010468;GO:0010556;GO:0016070;GO:0016071;GO:0018130;GO:0019219;GO:0019222;GO:0019438;GO:0031123;GO:…	http://amigo.geneontology.org/visualize?term_data_type=json&mode=amigo&term_data={%22GO%3A0045292%22%3A%7B%22fill%22%3A%22%23ffe333%22%2C%22font%22%3A%22black%22%7D,%22GO%3A0000398%22%3A%7B%22fill%22%3A%22%23ffe333%22%2C%22font%22%3A%22black%22%7D,%22GO%3A0000381%22%3A%7B%22fill%22%3A%22%23ffe333%22%2C%22font%22%3A%22black%22%7D,%22GO%3A0010468%22%3A%7B%22fill%22%3A%22%23ffe333%22%2C%22font%22%3A…
>sp|Q05114|ADH_DROWI Alcohol dehydrogenase OS=Drosophila willistoni OX=7260 GN=Adh PE=3 SV=2	sp|Q05114|ADH_DROWI	Adh	27620	3	22.83	1	2	sp|Q05114|ADH_DROWI; sp|Q9NG40|ADH_DROIN; sp|Q9NG42|ADH_DROEQ; sp|Q9U8S9|ADH_DROPU		29	1	9	5	6	2	6531820	3.14729e+06	2.21301e+06	485479	6531820	3.14729e+06	2.21301e+06	485479	6531820	6.58805e+06	9.99434e+06	2.4219e+06	6531820	6.58805e+06	9.99434e+06	2.4219e+06	0.545193		Q05114	ADH_DROWI	Alcohol dehydrogenase (EC 1.1.1.1)	Adh	---	Drosophila willistoni (Fruit fly)	Metabolism (Other); Not relevant; Protein metabolism	cytosol [GO:0005829]; protein-containing complex [GO:0032991]	GO:0005575;GO:0005622;GO:0005737;GO:0005829;GO:0032991;GO:0110165	http://amigo.geneontology.org/visualize?term_data_type=json&mode=amigo&term_data={%22GO%3A0005829%22%3A%7B%22fill%22%3A%22%23ffe333%22%2C%22font%22%3A%22black%22%7D,%22GO%3A0032991%22%3A%7B%22fill%22%3A%22%23ffe333%22%2C%22font%22%3A%22black%22%7D}&format=png&mode=basic&term_data_type=json	acetaldehyde dehydrogenase (acetylating) activity [GO:0008774]; alcohol dehydrogenase (NAD+) activity [GO:0004022]; protein homodimerization activity [GO:0042803]	GO:0003674;GO:0003824;GO:0004022;GO:0005488;GO:0005515;GO:0008774;GO:0016491;GO:0016614;GO:0016616;GO:0016620;GO:0016903;GO:0018455;GO:0042802;GO:0042803;GO:0046983	http://amigo.geneontology.org/visualize?term_data_type=json&mode=amigo&term_data={%22GO%3A0008774%22%3A%7B%22fill%22%3A%22%23ffe333%22%2C%22font%22%3A%22black%22%7D,%22GO%3A0004022%22%3A%7B%22fill%22%3A%22%23ffe333%22%2C%22font%22%3A%22black%22%7D,%22GO%3A0042803%22%3A%7B%22fill%22%3A%22%23ffe333%22%2C%22font%22%3A%22black%22%7D}&format=png&mode=basic&term_data_type=json	acetaldehyde metabolic process [GO:0006117]; alcohol catabolic process [GO:0046164]; behavioral response to ethanol [GO:0048149]; ethanol oxidation [GO:0006069]; NADH metabolic process [GO:0006734]	GO:0006066;GO:0006067;GO:0006069;GO:0006081;GO:0006091;GO:0006117;GO:0006734;GO:0007610;GO:0008150;GO:0008152;GO:0009056;GO:0009987;GO:0010033;GO:0030534;GO:0032501;GO:0034308;GO:0042221;GO:0044237;GO:0044281;GO:0044282;GO:0045471;GO:0046164;GO:0048149;GO:0050896;GO:0071704;GO:0097305;GO:1901575;GO:1901615;GO:1901616;GO:1901700	http://amigo.geneontology.org/visualize?term_data_type=json&mode=amigo&term_data={%22GO%3A0006117%22%3A%7B%22fill%22%3A%22%23ffe333%22%2C%22font%22%3A%22black%22%7D,%22GO%3A0046164%22%3A%7B%22fill%22%3A%22%23ffe333%22%2C%22font%22%3A%22black%22%7D,%22GO%3A0048149%22%3A%7B%22fill%22%3A%22%23ffe333%22%2C%22font%22%3A%22black%22%7D,%22GO%3A0006069%22%3A%7B%22fill%22%3A%22%23ffe333%22%2C%22font%22%3A…
>sp|Q9V8R9|EPB41_DROME Protein 4.1 homolog OS=Drosophila melanogaster OX=7227 GN=cora PE=1 SV=1	sp|Q9V8R9|EPB41_DROME	cora	184168	34	30.68	34	0	sp|Q9V8R9|EPB41_DROME		103	103	18	9	47	24	13730985	4796569	33958752	16402447	13730985	4796569	33958752	16402447	13730985	1.00404e+07	1.53364e+08	8.18268e+07	13730985	1.00404e+07	1.53364e+08	8.18268e+07	0.549791		Q9V8R9	EPB41_DROME	Protein 4.1 homolog (Protein coracle)	cora	---	Drosophila melanogaster (Fruit fly)	Cytoskeleton; Muscle Contraction; Not relevant	cytoskeleton [GO:0005856]; plasma membrane [GO:0005886]; septate junction [GO:0005918]; smooth septate junction [GO:0005920]	GO:0005575;GO:0005622;GO:0005856;GO:0005886;GO:0005911;GO:0005918;GO:0005920;GO:0016020;GO:0030054;GO:0043226;GO:0043228;GO:0043229;GO:0043232;GO:0043296;GO:0070160;GO:0070161;GO:0071944;GO:0110165	http://amigo.geneontology.org/visualize?term_data_type=json&mode=amigo&term_data={%22GO%3A0005856%22%3A%7B%22fill%22%3A%22%23ffe333%22%2C%22font%22%3A%22black%22%7D,%22GO%3A0005886%22%3A%7B%22fill%22%3A%22%23ffe333%22%2C%22font%22%3A%22black%22%7D,%22GO%3A0005918%22%3A%7B%22fill%22%3A%22%23ffe333%22%2C%22font%22%3A%22black%22%7D,%22GO%3A0005920%22%3A%7B%22fill%22%3A%22%23ffe333%22%2C%22font%22%3A…	actin binding [GO:0003779]; structural molecule activity [GO:0005198]	GO:0003674;GO:0003779;GO:0005198;GO:0005488;GO:0005515;GO:0008092	http://amigo.geneontology.org/visualize?term_data_type=json&mode=amigo&term_data={%22GO%3A0003779%22%3A%7B%22fill%22%3A%22%23ffe333%22%2C%22font%22%3A%22black%22%7D,%22GO%3A0005198%22%3A%7B%22fill%22%3A%22%23ffe333%22%2C%22font%22%3A%22black%22%7D}&format=png&mode=basic&term_data_type=json	actomyosin structure organization [GO:0031032]; adult somatic muscle development [GO:0007527]; cell adhesion involved in heart morphogenesis [GO:0061343]; cell-cell junction organization [GO:0045216]; dorsal closure [GO:0007391]; embryo development ending in birth or egg hatching [GO:0009792]; establishment of glial blood-brain barrier [GO:0060857]; heart process [GO:0003015]; maintenance of imag…	GO:0001700;GO:0002009;GO:0002165;GO:0003002;GO:0003007;GO:0003008;GO:0003013;GO:0003015;GO:0005575;GO:0005622;GO:0006605;GO:0006612;GO:0006810;GO:0006886;GO:0006996;GO:0007010;GO:0007155;GO:0007275;GO:0007389;GO:0007391;GO:0007399;GO:0007417;GO:0007424;GO:0007444;GO:0007472;GO:0007476;GO:0007507;GO:0007525;GO:0007527;GO:0007552;GO:0007560;GO:0008104;GO:0008150;GO:0008544;GO:0009653;GO:0009790;GO:…	http://amigo.geneontology.org/visualize?term_data_type=json&mode=amigo&term_data={%22GO%3A0031032%22%3A%7B%22fill%22%3A%22%23ffe333%22%2C%22font%22%3A%22black%22%7D,%22GO%3A0007527%22%3A%7B%22fill%22%3A%22%23ffe333%22%2C%22font%22%3A%22black%22%7D,%22GO%3A0061343%22%3A%7B%22fill%22%3A%22%23ffe333%22%2C%22font%22%3A%22black%22%7D,%22GO%3A0045216%22%3A%7B%22fill%22%3A%22%23ffe333%22%2C%22font%22%3A…
>sp|Q9VJY6|RL24_DROME 60S ribosomal protein L24 OS=Drosophila melanogaster OX=7227 GN=RpL24 PE=1 SV=1	sp|Q9VJY6|RL24_DROME	RpL24	17520	2	14.19	2	0	sp|Q9VJY6|RL24_DROME		2	2			1	1			419731	208426			419731	208426		0	1.89558e+06	1.03977e+06	10000	10000	1.89558e+06	1.03977e+06	0.550894		Q9VJY6	RL24_DROME	60S ribosomal protein L24	RpL24	---	Drosophila melanogaster (Fruit fly)	Protein Metabolism; Protein metabolism	cytosolic large ribosomal subunit [GO:0022625]; cytosolic ribosome [GO:0022626]	GO:0005575;GO:0005622;GO:0005737;GO:0005829;GO:0005840;GO:0015934;GO:0022625;GO:0022626;GO:0032991;GO:0043226;GO:0043228;GO:0043229;GO:0043232;GO:0044391;GO:0110165;GO:1990904	http://amigo.geneontology.org/visualize?term_data_type=json&mode=amigo&term_data={%22GO%3A0022625%22%3A%7B%22fill%22%3A%22%23ffe333%22%2C%22font%22%3A%22black%22%7D,%22GO%3A0022626%22%3A%7B%22fill%22%3A%22%23ffe333%22%2C%22font%22%3A%22black%22%7D}&format=png&mode=basic&term_data_type=json	mRNA binding [GO:0003729]; structural constituent of ribosome [GO:0003735]	GO:0003674;GO:0003676;GO:0003723;GO:0003729;GO:0003735;GO:0005198;GO:0005488;GO:0005575;GO:0005622;GO:0005840;GO:0006412;GO:0006518;GO:0006807;GO:0008150;GO:0008152;GO:0009058;GO:0009059;GO:0009987;GO:0019538;GO:0034641;GO:0034645;GO:0043043;GO:0043170;GO:0043226;GO:0043228;GO:0043229;GO:0043232;GO:0043603;GO:0043604;GO:0044237;GO:0044238;GO:0044249;GO:0044260;GO:0044271;GO:0071704;GO:0097159;GO:…	http://amigo.geneontology.org/visualize?term_data_type=json&mode=amigo&term_data={%22GO%3A0003729%22%3A%7B%22fill%22%3A%22%23ffe333%22%2C%22font%22%3A%22black%22%7D,%22GO%3A0003735%22%3A%7B%22fill%22%3A%22%23ffe333%22%2C%22font%22%3A%22black%22%7D}&format=png&mode=basic&term_data_type=json	cytoplasmic translation [GO:0002181]	GO:0002181;GO:0006412;GO:0006518;GO:0006807;GO:0008150;GO:0008152;GO:0009058;GO:0009059;GO:0009987;GO:0010467;GO:0019538;GO:0034641;GO:0034645;GO:0043043;GO:0043170;GO:0043603;GO:0043604;GO:0044237;GO:0044238;GO:0044249;GO:0044260;GO:0044271;GO:0071704;GO:1901564;GO:1901566;GO:1901576	http://amigo.geneontology.org/visualize?term_data_type=json&mode=amigo&term_data={%22GO%3A0002181%22%3A%7B%22fill%22%3A%22%23ffe333%22%2C%22font%22%3A%22black%22%7D}&format=png&mode=basic&term_data_type=json
>sp|P31009|RS2_DROME 40S ribosomal protein S2 OS=Drosophila melanogaster OX=7227 GN=RpS2 PE=1 SV=2	sp|P31009|RS2_DROME	RpS2	28900	5	25.84	5	0	sp|P31009|RS2_DROME	sp|P15880|RS2_HUMAN	11	11	4	1	4	1	12949618	5539705	2448795	330110	12949618	5539705	2448795	330110	12949618	1.15959e+07	1.10592e+07	1.64682e+06	12949618	1.15959e+07	1.10592e+07	1.64682e+06	0.551579		P31009	RS2_DROME	40S ribosomal protein S2 (Protein strings of pearls)	RpS2	sop	Drosophila melanogaster (Fruit fly)	Not relevant; Protein Metabolism	cytoplasm [GO:0005737]; cytosolic ribosome [GO:0022626]; cytosolic small ribosomal subunit [GO:0022627]; nucleolus [GO:0005730]	GO:0005575;GO:0005622;GO:0005634;GO:0005730;GO:0005737;GO:0005829;GO:0005840;GO:0015935;GO:0022626;GO:0022627;GO:0031974;GO:0031981;GO:0032991;GO:0043226;GO:0043227;GO:0043228;GO:0043229;GO:0043231;GO:0043232;GO:0043233;GO:0044391;GO:0070013;GO:0110165;GO:1990904	http://amigo.geneontology.org/visualize?term_data_type=json&mode=amigo&term_data={%22GO%3A0005737%22%3A%7B%22fill%22%3A%22%23ffe333%22%2C%22font%22%3A%22black%22%7D,%22GO%3A0022626%22%3A%7B%22fill%22%3A%22%23ffe333%22%2C%22font%22%3A%22black%22%7D,%22GO%3A0022627%22%3A%7B%22fill%22%3A%22%23ffe333%22%2C%22font%22%3A%22black%22%7D,%22GO%3A0005730%22%3A%7B%22fill%22%3A%22%23ffe333%22%2C%22font%22%3A…	RNA binding [GO:0003723]; structural constituent of ribosome [GO:0003735]	GO:0003674;GO:0003676;GO:0003723;GO:0003735;GO:0005198;GO:0005488;GO:0005575;GO:0005622;GO:0005840;GO:0006412;GO:0006518;GO:0006807;GO:0008150;GO:0008152;GO:0009058;GO:0009059;GO:0009987;GO:0019538;GO:0034641;GO:0034645;GO:0043043;GO:0043170;GO:0043226;GO:0043228;GO:0043229;GO:0043232;GO:0043603;GO:0043604;GO:0044237;GO:0044238;GO:0044249;GO:0044260;GO:0044271;GO:0071704;GO:0097159;GO:0110165;GO:…	http://amigo.geneontology.org/visualize?term_data_type=json&mode=amigo&term_data={%22GO%3A0003723%22%3A%7B%22fill%22%3A%22%23ffe333%22%2C%22font%22%3A%22black%22%7D,%22GO%3A0003735%22%3A%7B%22fill%22%3A%22%23ffe333%22%2C%22font%22%3A%22black%22%7D}&format=png&mode=basic&term_data_type=json	cytoplasmic translation [GO:0002181]; oogenesis [GO:0048477]; translation [GO:0006412]	GO:0000003;GO:0002181;GO:0003006;GO:0006412;GO:0006518;GO:0006807;GO:0007276;GO:0007281;GO:0007292;GO:0008150;GO:0008152;GO:0009058;GO:0009059;GO:0009987;GO:0010467;GO:0019538;GO:0019953;GO:0022412;GO:0022414;GO:0030154;GO:0032501;GO:0032502;GO:0032504;GO:0034641;GO:0034645;GO:0043043;GO:0043170;GO:0043603;GO:0043604;GO:0044237;GO:0044238;GO:0044249;GO:0044260;GO:0044271;GO:0048468;GO:0048477;GO:…	http://amigo.geneontology.org/visualize?term_data_type=json&mode=amigo&term_data={%22GO%3A0002181%22%3A%7B%22fill%22%3A%22%23ffe333%22%2C%22font%22%3A%22black%22%7D,%22GO%3A0048477%22%3A%7B%22fill%22%3A%22%23ffe333%22%2C%22font%22%3A%22black%22%7D,%22GO%3A0006412%22%3A%7B%22fill%22%3A%22%23ffe333%22%2C%22font%22%3A%22black%22%7D}&format=png&mode=basic&term_data_type=json
>sp|P06002|OPS1_DROME Opsin Rh1 OS=Drosophila melanogaster OX=7227 GN=ninaE PE=1 SV=1	sp|P06002|OPS1_DROME	ninaE	41495	2	9.12	2	0	sp|P06002|OPS1_DROME	sp|P22269|OPS1_CALVI; sp|P28678|OPS1_DROPS	5	5	1	2	2	0	742083	785636	854106	178901	742083	785636	854106	178901	742083	1.64453e+06	3.8573e+06	892482	742083	1.64453e+06	3.8573e+06	892482	0.551598		P06002	OPS1_DROME	Opsin Rh1 (Neither inactivation nor afterpotential E protein) (Outer R1-R6 photoreceptor cells opsin)	ninaE	Rh1	Drosophila melanogaster (Fruit fly)	Not relevant; Transport	cytoplasmic vesicle [GO:0031410]; early endosome [GO:0005769]; inaD signaling complex [GO:0016027]; integral component of plasma membrane [GO:0005887]; photoreceptor outer segment [GO:0001750]; rhabdomere [GO:0016028]; subrhabdomeral cisterna [GO:0016029]	GO:0001750;GO:0005575;GO:0005622;GO:0005737;GO:0005768;GO:0005769;GO:0005783;GO:0005790;GO:0005886;GO:0005887;GO:0005929;GO:0012505;GO:0016020;GO:0016021;GO:0016027;GO:0016028;GO:0016029;GO:0019897;GO:0019898;GO:0031224;GO:0031226;GO:0031410;GO:0031982;GO:0031984;GO:0032991;GO:0042995;GO:0043005;GO:0043226;GO:0043227;GO:0043229;GO:0043231;GO:0071781;GO:0071944;GO:0097708;GO:0097730;GO:0097731;GO:…	http://amigo.geneontology.org/visualize?term_data_type=json&mode=amigo&term_data={%22GO%3A0031410%22%3A%7B%22fill%22%3A%22%23ffe333%22%2C%22font%22%3A%22black%22%7D,%22GO%3A0005769%22%3A%7B%22fill%22%3A%22%23ffe333%22%2C%22font%22%3A%22black%22%7D,%22GO%3A0016027%22%3A%7B%22fill%22%3A%22%23ffe333%22%2C%22font%22%3A%22black%22%7D,%22GO%3A0005887%22%3A%7B%22fill%22%3A%22%23ffe333%22%2C%22font%22%3A…	G protein-coupled photoreceptor activity [GO:0008020]	GO:0003674;GO:0004888;GO:0004930;GO:0007154;GO:0007165;GO:0007186;GO:0008020;GO:0008150;GO:0009314;GO:0009416;GO:0009581;GO:0009582;GO:0009583;GO:0009584;GO:0009605;GO:0009628;GO:0009881;GO:0009987;GO:0023052;GO:0038023;GO:0050789;GO:0050794;GO:0050896;GO:0051606;GO:0051716;GO:0060089;GO:0065007	http://amigo.geneontology.org/visualize?term_data_type=json&mode=amigo&term_data={%22GO%3A0008020%22%3A%7B%22fill%22%3A%22%23ffe333%22%2C%22font%22%3A%22black%22%7D}&format=png&mode=basic&term_data_type=json	adult locomotory behavior [GO:0008344]; cellular response to light stimulus [GO:0071482]; detection of UV [GO:0009589]; detection of visible light [GO:0009584]; G protein-coupled receptor signaling pathway [GO:0007186]; negative regulation of compound eye retinal cell programmed cell death [GO:0046673]; optomotor response [GO:0071632]; phospholipase C-activating rhodopsin mediated signaling pathw…	GO:0000902;GO:0000904;GO:0001654;GO:0001745;GO:0001751;GO:0001754;GO:0003008;GO:0006996;GO:0007154;GO:0007165;GO:0007186;GO:0007200;GO:0007275;GO:0007399;GO:0007423;GO:0007600;GO:0007601;GO:0007602;GO:0007603;GO:0007610;GO:0007626;GO:0007632;GO:0007634;GO:0008150;GO:0008219;GO:0008344;GO:0008594;GO:0009266;GO:0009314;GO:0009411;GO:0009416;GO:0009453;GO:0009581;GO:0009582;GO:0009583;GO:0009584;GO:…	http://amigo.geneontology.org/visualize?term_data_type=json&mode=amigo&term_data={%22GO%3A0008344%22%3A%7B%22fill%22%3A%22%23ffe333%22%2C%22font%22%3A%22black%22%7D,%22GO%3A0071482%22%3A%7B%22fill%22%3A%22%23ffe333%22%2C%22font%22%3A%22black%22%7D,%22GO%3A0009589%22%3A%7B%22fill%22%3A%22%23ffe333%22%2C%22font%22%3A%22black%22%7D,%22GO%3A0009584%22%3A%7B%22fill%22%3A%22%23ffe333%22%2C%22font%22%3A…
>sp|Q8MSS1|LVA_DROME Protein lava lamp OS=Drosophila melanogaster OX=7227 GN=lva PE=1 SV=2	sp|Q8MSS1|LVA_DROME	lva	315900	1	0.47	1	0	sp|Q8MSS1|LVA_DROME		1	1			1	0			176396	87727.8			176396	87727.8		0	796635	437647	10000	10000	796635	437647	0.554956		Q8MSS1	LVA_DROME	Protein lava lamp	lva	---	Drosophila melanogaster (Fruit fly)	Not relevant; Transport	autophagosome [GO:0005776]; cytoplasmic vesicle [GO:0031410]; Golgi apparatus [GO:0005794]; Golgi cis cisterna [GO:0000137]; microtubule organizing center [GO:0005815]	GO:0000137;GO:0005575;GO:0005622;GO:0005737;GO:0005773;GO:0005776;GO:0005794;GO:0005795;GO:0005815;GO:0005856;GO:0012505;GO:0015630;GO:0031410;GO:0031982;GO:0031984;GO:0031985;GO:0043226;GO:0043227;GO:0043228;GO:0043229;GO:0043231;GO:0043232;GO:0097708;GO:0098791;GO:0110165	http://amigo.geneontology.org/visualize?term_data_type=json&mode=amigo&term_data={%22GO%3A0005776%22%3A%7B%22fill%22%3A%22%23ffe333%22%2C%22font%22%3A%22black%22%7D,%22GO%3A0031410%22%3A%7B%22fill%22%3A%22%23ffe333%22%2C%22font%22%3A%22black%22%7D,%22GO%3A0005794%22%3A%7B%22fill%22%3A%22%23ffe333%22%2C%22font%22%3A%22black%22%7D,%22GO%3A0000137%22%3A%7B%22fill%22%3A%22%23ffe333%22%2C%22font%22%3A…	microtubule binding [GO:0008017]; spectrin binding [GO:0030507]	GO:0003674;GO:0005488;GO:0005515;GO:0008017;GO:0008092;GO:0015631;GO:0030507;GO:0044877	http://amigo.geneontology.org/visualize?term_data_type=json&mode=amigo&term_data={%22GO%3A0008017%22%3A%7B%22fill%22%3A%22%23ffe333%22%2C%22font%22%3A%22black%22%7D,%22GO%3A0030507%22%3A%7B%22fill%22%3A%22%23ffe333%22%2C%22font%22%3A%22black%22%7D}&format=png&mode=basic&term_data_type=json	cellularization [GO:0007349]; establishment of Golgi localization [GO:0051683]; positive regulation of dendrite morphogenesis [GO:0050775]	GO:0000902;GO:0000904;GO:0007275;GO:0007349;GO:0007399;GO:0008150;GO:0009653;GO:0009987;GO:0010720;GO:0010769;GO:0010770;GO:0010975;GO:0016043;GO:0016358;GO:0022008;GO:0022603;GO:0022604;GO:0030030;GO:0030154;GO:0030182;GO:0031175;GO:0031344;GO:0031346;GO:0032501;GO:0032502;GO:0032989;GO:0032990;GO:0045595;GO:0045597;GO:0048468;GO:0048518;GO:0048522;GO:0048646;GO:0048666;GO:0048667;GO:0048699;GO:…	http://amigo.geneontology.org/visualize?term_data_type=json&mode=amigo&term_data={%22GO%3A0007349%22%3A%7B%22fill%22%3A%22%23ffe333%22%2C%22font%22%3A%22black%22%7D,%22GO%3A0051683%22%3A%7B%22fill%22%3A%22%23ffe333%22%2C%22font%22%3A%22black%22%7D,%22GO%3A0050775%22%3A%7B%22fill%22%3A%22%23ffe333%22%2C%22font%22%3A%22black%22%7D}&format=png&mode=basic&term_data_type=json
>sp|Q9VXN2|SUN_DROME Protein stunted OS=Drosophila melanogaster OX=7227 GN=sun PE=1 SV=1	sp|Q9VXN2|SUN_DROME	sun	6791	1	24.59	1	0	sp|Q9VXN2|SUN_DROME		20	20	1	2	8	5	15288735	2.96631e+06	9344603	5.16521e+06	15288735	2.96631e+06	9344603	5.16521e+06	15288735	6.20921e+06	4.22019e+07	2.57677e+07	15288735	6.20921e+06	4.22019e+07	2.57677e+07	0.55621		Q9VXN2	SUN_DROME	Protein stunted	sun	---	Drosophila melanogaster (Fruit fly)	ECM remodeling; Mitochondrion; Respiratory chain; Response to oxidative stress; Transport	extracellular space [GO:0005615]; mitochondrial inner membrane [GO:0005743]; mitochondrial proton-transporting ATP synthase, central stalk [GO:0005756]; mitochondrial proton-transporting ATP synthase complex, catalytic sector F(1) [GO:0000275]	GO:0000275;GO:0005575;GO:0005576;GO:0005615;GO:0005622;GO:0005737;GO:0005739;GO:0005740;GO:0005743;GO:0005753;GO:0005756;GO:0016020;GO:0016469;GO:0019866;GO:0031090;GO:0031966;GO:0031967;GO:0031975;GO:0032991;GO:0033178;GO:0043226;GO:0043227;GO:0043229;GO:0043231;GO:0045259;GO:0045261;GO:0045269;GO:0098796;GO:0098798;GO:0098800;GO:0110165	http://amigo.geneontology.org/visualize?term_data_type=json&mode=amigo&term_data={%22GO%3A0005615%22%3A%7B%22fill%22%3A%22%23ffe333%22%2C%22font%22%3A%22black%22%7D,%22GO%3A0005743%22%3A%7B%22fill%22%3A%22%23ffe333%22%2C%22font%22%3A%22black%22%7D,%22GO%3A0005756%22%3A%7B%22fill%22%3A%22%23ffe333%22%2C%22font%22%3A%22black%22%7D,%22GO%3A0000275%22%3A%7B%22fill%22%3A%22%23ffe333%22%2C%22font%22%3A…	G protein-coupled receptor binding [GO:0001664]; proton-transporting ATP synthase activity, rotational mechanism [GO:0046933]	GO:0001664;GO:0003674;GO:0003824;GO:0005102;GO:0005215;GO:0005216;GO:0005261;GO:0005488;GO:0005515;GO:0006139;GO:0006163;GO:0006164;GO:0006725;GO:0006753;GO:0006754;GO:0006793;GO:0006796;GO:0006807;GO:0006810;GO:0006811;GO:0006812;GO:0008150;GO:0008152;GO:0008324;GO:0009058;GO:0009117;GO:0009141;GO:0009142;GO:0009144;GO:0009145;GO:0009150;GO:0009152;GO:0009165;GO:0009199;GO:0009201;GO:0009205;GO:…	http://amigo.geneontology.org/visualize?term_data_type=json&mode=amigo&term_data={%22GO%3A0001664%22%3A%7B%22fill%22%3A%22%23ffe333%22%2C%22font%22%3A%22black%22%7D,%22GO%3A0046933%22%3A%7B%22fill%22%3A%22%23ffe333%22%2C%22font%22%3A%22black%22%7D}&format=png&mode=basic&term_data_type=json	ATP synthesis coupled proton transport [GO:0015986]; determination of adult lifespan [GO:0008340]; mitochondrial ATP synthesis coupled proton transport [GO:0042776]; positive regulation of G protein-coupled receptor signaling pathway [GO:0045745]; proton transmembrane transport [GO:1902600]; response to oxidative stress [GO:0006979]	GO:0005575;GO:0005622;GO:0005737;GO:0005739;GO:0006091;GO:0006119;GO:0006139;GO:0006163;GO:0006164;GO:0006725;GO:0006753;GO:0006754;GO:0006793;GO:0006796;GO:0006807;GO:0006810;GO:0006811;GO:0006812;GO:0006950;GO:0006979;GO:0007154;GO:0007165;GO:0007186;GO:0008150;GO:0008152;GO:0008277;GO:0008340;GO:0009058;GO:0009060;GO:0009117;GO:0009141;GO:0009142;GO:0009144;GO:0009145;GO:0009150;GO:0009152;GO:…	http://amigo.geneontology.org/visualize?term_data_type=json&mode=amigo&term_data={%22GO%3A0015986%22%3A%7B%22fill%22%3A%22%23ffe333%22%2C%22font%22%3A%22black%22%7D,%22GO%3A0008340%22%3A%7B%22fill%22%3A%22%23ffe333%22%2C%22font%22%3A%22black%22%7D,%22GO%3A0042776%22%3A%7B%22fill%22%3A%22%23ffe333%22%2C%22font%22%3A%22black%22%7D,%22GO%3A0045745%22%3A%7B%22fill%22%3A%22%23ffe333%22%2C%22font%22%3A…
>sp|Q9W5R8|RL5_DROME 60S ribosomal protein L5 OS=Drosophila melanogaster OX=7227 GN=RpL5 PE=1 SV=2	sp|Q9W5R8|RL5_DROME	RpL5	34037	8	20.07	8	0	sp|Q9W5R8|RL5_DROME		25	25	12	5	2	0	27693808	8498319	1.02795e+06	72522.6	27693808	8498319	1.02795e+06	72522.6	27693808	1.7789e+07	4.64243e+06	361793	27693808	1.7789e+07	4.64243e+06	361793	0.561315		Q9W5R8	RL5_DROME	60S ribosomal protein L5	RpL5	yip6	Drosophila melanogaster (Fruit fly)	Protein Metabolism	cytosolic large ribosomal subunit [GO:0022625]; cytosolic ribosome [GO:0022626]; nucleus [GO:0005634]	GO:0005575;GO:0005622;GO:0005634;GO:0005737;GO:0005829;GO:0005840;GO:0015934;GO:0022625;GO:0022626;GO:0032991;GO:0043226;GO:0043227;GO:0043228;GO:0043229;GO:0043231;GO:0043232;GO:0044391;GO:0110165;GO:1990904	http://amigo.geneontology.org/visualize?term_data_type=json&mode=amigo&term_data={%22GO%3A0022625%22%3A%7B%22fill%22%3A%22%23ffe333%22%2C%22font%22%3A%22black%22%7D,%22GO%3A0022626%22%3A%7B%22fill%22%3A%22%23ffe333%22%2C%22font%22%3A%22black%22%7D,%22GO%3A0005634%22%3A%7B%22fill%22%3A%22%23ffe333%22%2C%22font%22%3A%22black%22%7D}&format=png&mode=basic&term_data_type=json	5S rRNA binding [GO:0008097]; RNA binding [GO:0003723]; structural constituent of ribosome [GO:0003735]	GO:0003674;GO:0003676;GO:0003723;GO:0003735;GO:0005198;GO:0005488;GO:0005575;GO:0005622;GO:0005840;GO:0006412;GO:0006518;GO:0006807;GO:0008097;GO:0008150;GO:0008152;GO:0009058;GO:0009059;GO:0009987;GO:0019538;GO:0019843;GO:0034641;GO:0034645;GO:0043043;GO:0043170;GO:0043226;GO:0043228;GO:0043229;GO:0043232;GO:0043603;GO:0043604;GO:0044237;GO:0044238;GO:0044249;GO:0044260;GO:0044271;GO:0071704;GO:…	http://amigo.geneontology.org/visualize?term_data_type=json&mode=amigo&term_data={%22GO%3A0008097%22%3A%7B%22fill%22%3A%22%23ffe333%22%2C%22font%22%3A%22black%22%7D,%22GO%3A0003723%22%3A%7B%22fill%22%3A%22%23ffe333%22%2C%22font%22%3A%22black%22%7D,%22GO%3A0003735%22%3A%7B%22fill%22%3A%22%23ffe333%22%2C%22font%22%3A%22black%22%7D}&format=png&mode=basic&term_data_type=json	cytoplasmic translation [GO:0002181]; ribosomal large subunit assembly [GO:0000027]	GO:0000027;GO:0002181;GO:0006412;GO:0006518;GO:0006807;GO:0006996;GO:0008150;GO:0008152;GO:0009058;GO:0009059;GO:0009987;GO:0010467;GO:0016043;GO:0019538;GO:0022607;GO:0022613;GO:0022618;GO:0034641;GO:0034645;GO:0042254;GO:0042255;GO:0042273;GO:0043043;GO:0043170;GO:0043603;GO:0043604;GO:0043933;GO:0044085;GO:0044237;GO:0044238;GO:0044249;GO:0044260;GO:0044271;GO:0065003;GO:0070925;GO:0071704;GO:…	http://amigo.geneontology.org/visualize?term_data_type=json&mode=amigo&term_data={%22GO%3A0002181%22%3A%7B%22fill%22%3A%22%23ffe333%22%2C%22font%22%3A%22black%22%7D,%22GO%3A0000027%22%3A%7B%22fill%22%3A%22%23ffe333%22%2C%22font%22%3A%22black%22%7D}&format=png&mode=basic&term_data_type=json
[truncated: 491 more rows]

## Sheet: Contaminants list
							number of prot													42	43	36	41
							Total intensity													7.38074e+09	2.7317e+09	7.23401e+08	4.73949e+09
[truncated: 50 more rows]
